# Supplementary material for: Comparative transcriptome analyses on silk glands of six silkmoths imply the genetic basis of silk structure and coloration
Source: BMC Genomics. 2015 Mar 17;16(1):203. doi: 10.1186/s12864-015-1420-9 (PMC4372302; doi:10.1186/s12864-015-1420-9)
Supplement: Additional file 3: Data S1. — Families identified by TreeFam of the six silkmoths and B. mori. [file 12864_2015_1420_MOESM3_ESM.xls]

## Sheet: Addition file2_Data S1
Data S1. Families identified by TREEFAM of the six silkmoths and Bombyx.mori.(abbreviations in Gene ID: BOMMO, Bombyx.mori; A.ass, Antheraea assamensis; A.per, A. pernyi; A.yam, A. yamamai; Ac.sel, Actias selene; R.new, Rhodinia newara; S.cyn, Samia cynthia. )
Family ID	Cluster size	Gene ID of family members
1	10	BGIBMGA000001-PA_BOMMO,Unigene7413_Ac.sel,Unigene13354_A.yam,Unigene6280_A.ass,Unigene658_A.per,Unigene7412_Ac.sel,Unigene13355_A.yam,Unigene2754_A.per,Unigene21701_S.cyn,Unigene12327_A.ass,
2	8	Unigene2777_A.ass,Unigene24193_A.yam,Unigene28386_R.new,Unigene29275_A.per,Unigene28387_R.new,BGIBMGA000002-PA_BOMMO,Unigene22122_S.cyn,Unigene22814_Ac.sel,
3	2	BGIBMGA000003-PA_BOMMO,Unigene24192_A.yam,
4	18	BGIBMGA001005-PA_BOMMO,BGIBMGA000056-PA_BOMMO,BGIBMGA000004-PA_BOMMO,BGIBMGA001004-PA_BOMMO,BGIBMGA002270-PA_BOMMO,BGIBMGA002269-PA_BOMMO,BGIBMGA002268-PA_BOMMO,BGIBMGA009949-PA_BOMMO,BGIBMGA009006-PA_BOMMO,BGIBMGA002307-PA_BOMMO,BGIBMGA004718-PA_BOMMO,BGIBMGA004716-PA_BOMMO,BGIBMGA002272-PA_BOMMO,BGIBMGA004720-PA_BOMMO,BGIBMGA002267-PA_BOMMO,BGIBMGA002271-PA_BOMMO,BGIBMGA004717-PA_BOMMO,BGIBMGA0…
5	3	BGIBMGA007421-PA_BOMMO,Unigene4164_R.new,Unigene4165_R.new,
6	2	Unigene17664_A.yam,BGIBMGA001003-PA_BOMMO,
7	14	Unigene12517_A.ass,Unigene15525_R.new,Unigene22536_Ac.sel,Unigene22535_Ac.sel,Unigene26523_A.per,Unigene26524_A.per,Unigene165_S.cyn,Unigene12516_A.ass,Unigene26525_A.per,Unigene1561_S.cyn,Unigene337_S.cyn,Unigene275_S.cyn,BGIBMGA004678-PA_BOMMO,Unigene780_S.cyn,
8	3	Unigene15822_A.per,BGIBMGA001162-PA_BOMMO,Unigene7226_S.cyn,
9	14	Unigene5196_Ac.sel,Unigene1967_A.per,Unigene26948_R.new,Unigene11801_A.ass,Unigene13232_A.per,Unigene13228_A.per,Unigene3015_A.per,BGIBMGA007168-PA_BOMMO,BGIBMGA014043-PA_BOMMO,Unigene13229_A.per,Unigene13231_A.per,Unigene26841_Ac.sel,Unigene26945_R.new,Unigene13230_A.per,
10	17	Unigene29110_A.yam,Unigene45071_Ac.sel,Unigene900_S.cyn,Unigene13226_A.per,Unigene9671_A.ass,Unigene39_S.cyn,Unigene33115_S.cyn,Unigene26856_A.yam,Unigene1396_S.cyn,Unigene6891_R.new,Unigene26855_A.yam,BGIBMGA007195-PA_BOMMO,Unigene7032_A.ass,Unigene33585_S.cyn,Unigene1054_S.cyn,Unigene28772_A.ass,Unigene26520_A.per,
11	8	Unigene2299_S.cyn,Unigene1861_S.cyn,Unigene12_S.cyn,Unigene1116_S.cyn,Unigene837_S.cyn,BGIBMGA004714-PA_BOMMO,Unigene164_S.cyn,Unigene1311_S.cyn,
12	4	Unigene32192_R.new,Unigene28967_S.cyn,BGIBMGA003683-PA_BOMMO,Unigene18132_A.ass,
13	2	BGIBMGA010865-PA_BOMMO,BGIBMGA008486-PA_BOMMO,
14	28	Unigene5138_S.cyn,Unigene517_A.ass,Unigene33407_Ac.sel,Unigene2689_A.per,Unigene1114_S.cyn,Unigene35316_A.per,Unigene51518_R.new,Unigene21689_A.yam,Unigene3627_A.ass,Unigene21236_R.new,Unigene27787_R.new,BGIBMGA005346-PA_BOMMO,Unigene4860_A.ass,Unigene45269_Ac.sel,Unigene33942_S.cyn,Unigene10896_R.new,Unigene13900_S.cyn,Unigene3626_A.ass,Unigene2234_A.per,Unigene4861_A.ass,Unigene36000_A.yam,Unig…
15	3	BGIBMGA004097-PA_BOMMO,BGIBMGA000368-PA_BOMMO,BGIBMGA009523-PA_BOMMO,
16	3	Unigene7836_Ac.sel,Unigene7986_S.cyn,BGIBMGA011708-PA_BOMMO,
17	8	Unigene29571_S.cyn,Unigene1905_A.ass,Unigene1903_A.ass,Unigene28598_Ac.sel,Unigene5140_S.cyn,Unigene1904_A.ass,BGIBMGA001419-PA_BOMMO,Unigene9517_S.cyn,
18	7	Unigene5195_Ac.sel,Unigene26286_R.new,Unigene25786_S.cyn,Unigene36523_A.ass,Unigene44728_Ac.sel,Unigene21086_A.yam,BGIBMGA000868-PA_BOMMO,
19	5	Unigene9946_Ac.sel,Unigene22998_R.new,Unigene4390_R.new,BGIBMGA009522-PA_BOMMO,Unigene22362_A.yam,
20	12	Unigene7992_S.cyn,Unigene36988_A.per,BGIBMGA003943-PA_BOMMO,Unigene11542_A.per,Unigene33588_A.per,BGIBMGA003944-PA_BOMMO,Unigene1076_S.cyn,BGIBMGA003945-PA_BOMMO,Unigene985_S.cyn,Unigene723_S.cyn,Unigene26971_S.cyn,Unigene118_S.cyn,
21	4	Unigene46423_A.yam,Unigene44842_A.yam,Unigene46205_A.yam,Unigene35959_A.yam,
22	3	Unigene20297_A.per,Unigene22590_A.yam,Unigene46565_A.yam,
23	5	Unigene9481_A.yam,Unigene35239_A.ass,Unigene24422_S.cyn,Unigene42864_A.per,Unigene36748_S.cyn,
24	3	Unigene11317_A.per,Unigene46911_Ac.sel,Unigene37732_S.cyn,
25	4	Unigene6235_A.ass,Unigene43746_S.cyn,Unigene23849_R.new,Unigene19431_A.ass,
26	13	BGIBMGA003293-PA_BOMMO,BGIBMGA007184-PA_BOMMO,BGIBMGA012089-PA_BOMMO,BGIBMGA001573-PA_BOMMO,BGIBMGA010429-PA_BOMMO,BGIBMGA006691-PA_BOMMO,BGIBMGA002178-PA_BOMMO,BGIBMGA013238-PA_BOMMO,BGIBMGA012386-PA_BOMMO,BGIBMGA013241-PA_BOMMO,BGIBMGA013240-PA_BOMMO,BGIBMGA011545-PA_BOMMO,BGIBMGA013239-PA_BOMMO,
27	5	Unigene18059_A.yam,Unigene13520_Ac.sel,BGIBMGA006785-PA_BOMMO,Unigene3895_A.per,Unigene23063_S.cyn,
28	6	Unigene1376_A.ass,Unigene1373_A.ass,Unigene3135_A.yam,Unigene4996_S.cyn,BGIBMGA002171-PA_BOMMO,BGIBMGA003926-PA_BOMMO,
29	12	BGIBMGA003957-PA_BOMMO,Unigene20596_S.cyn,Unigene27788_R.new,Unigene22845_S.cyn,Unigene30124_A.per,Unigene20422_S.cyn,Unigene22844_S.cyn,Unigene20421_S.cyn,Unigene11036_A.ass,Unigene20595_S.cyn,Unigene20420_S.cyn,Unigene20423_S.cyn,
30	8	Unigene1690_A.ass,Unigene1689_A.ass,BGIBMGA013236-PA_BOMMO,BGIBMGA013237-PA_BOMMO,Unigene3628_A.ass,Unigene1691_A.ass,Unigene26584_A.yam,Unigene1688_A.ass,
31	13	Unigene34876_Ac.sel,Unigene18628_R.new,Unigene8707_A.per,Unigene28351_S.cyn,Unigene14849_S.cyn,Unigene13754_R.new,BGIBMGA003907-PA_BOMMO,Unigene43824_S.cyn,Unigene44162_R.new,Unigene32883_Ac.sel,Unigene13753_R.new,Unigene14914_Ac.sel,Unigene19467_A.yam,
32	10	Unigene3910_R.new,Unigene13752_R.new,Unigene3417_A.ass,Unigene4738_S.cyn,Unigene6498_S.cyn,Unigene28980_A.yam,Unigene13755_R.new,BGIBMGA010854-PA_BOMMO,Unigene4737_S.cyn,Unigene13751_R.new,
33	2	Unigene27255_A.per,BGIBMGA012385-PA_BOMMO,
34	2	BGIBMGA003908-PA_BOMMO,Unigene16514_R.new,
35	4	Unigene20347_R.new,Unigene41180_Ac.sel,Unigene38679_Ac.sel,Unigene35238_A.yam,
36	5	BGIBMGA001277-PA_BOMMO,BGIBMGA001276-PA_BOMMO,Unigene24326_Ac.sel,Unigene17732_A.per,Unigene1214_S.cyn,
37	3	BGIBMGA005356-PA_BOMMO,Unigene9215_Ac.sel,Unigene14460_A.per,
38	3	Unigene50339_R.new,Unigene7209_A.per,Unigene17157_R.new,
39	12	BGIBMGA005266-PA_BOMMO,Unigene2358_R.new,Unigene14262_A.yam,Unigene26015_A.per,Unigene26016_A.per,Unigene2164_R.new,Unigene20199_S.cyn,Unigene22565_Ac.sel,Unigene454_R.new,Unigene18990_A.ass,Unigene20201_S.cyn,Unigene644_R.new,
40	2	Unigene25724_R.new,Unigene9695_A.per,
41	6	Unigene32778_A.yam,Unigene37428_A.per,Unigene31830_A.yam,Unigene47100_Ac.sel,Unigene32888_R.new,Unigene49718_R.new,
42	2	Unigene46587_S.cyn,Unigene30235_A.per,
43	2	Unigene20200_S.cyn,Unigene4751_A.ass,
44	2	Unigene26014_A.per,Unigene24794_A.ass,
45	4	Unigene28190_Ac.sel,BGIBMGA010239-PA_BOMMO,Unigene15432_A.yam,Unigene23509_R.new,
46	3	Unigene39648_A.per,Unigene46527_A.yam,Unigene33_S.cyn,
47	4	Unigene28145_R.new,Unigene17702_A.yam,Unigene27863_A.per,BGIBMGA006936-PA_BOMMO,
48	2	BGIBMGA006916-PA_BOMMO,Unigene32757_A.per,
49	5	Unigene87_S.cyn,Unigene662_S.cyn,Unigene1471_S.cyn,Unigene1658_S.cyn,BGIBMGA002085-PA_BOMMO,
50	3	Unigene1805_S.cyn,BGIBMGA000640-PA_BOMMO,Unigene1783_S.cyn,
51	3	Unigene5228_A.yam,Unigene3131_S.cyn,Unigene37076_A.ass,
52	3	Unigene45196_S.cyn,Unigene49010_R.new,Unigene31250_A.ass,
53	2	Unigene9850_A.yam,Unigene36566_A.ass,
54	3	Unigene45729_A.yam,Unigene33492_A.per,Unigene18364_Ac.sel,
55	6	BGIBMGA004719-PA_BOMMO,BGIBMGA009005-PA_BOMMO,Unigene7847_S.cyn,Unigene1421_S.cyn,Unigene151_S.cyn,Unigene26522_A.per,
56	2	Unigene36564_A.ass,Unigene28587_A.ass,
57	3	Unigene29810_A.ass,Unigene11729_A.per,Unigene14508_A.ass,
58	2	Unigene19577_Ac.sel,Unigene15968_A.yam,
59	3	Unigene30752_A.ass,Unigene15357_S.cyn,Unigene34407_A.yam,
60	2	BGIBMGA000006-PA_BOMMO,BGIBMGA010716-PA_BOMMO,
61	9	BGIBMGA000009-PA_BOMMO,BGIBMGA000042-PA_BOMMO,BGIBMGA000044-PA_BOMMO,BGIBMGA000012-PA_BOMMO,BGIBMGA000008-PA_BOMMO,BGIBMGA000011-PA_BOMMO,BGIBMGA000010-PA_BOMMO,BGIBMGA000045-PA_BOMMO,BGIBMGA000013-PA_BOMMO,
62	2	Unigene15694_A.yam,BGIBMGA000051-PA_BOMMO,
63	2	BGIBMGA000047-PA_BOMMO,Unigene49998_R.new,
64	2	Unigene18395_A.per,BGIBMGA010717-PA_BOMMO,
65	6	BGIBMGA008039-PA_BOMMO,BGIBMGA012114-PA_BOMMO,BGIBMGA012112-PA_BOMMO,BGIBMGA000016-PA_BOMMO,BGIBMGA002506-PA_BOMMO,BGIBMGA002458-PA_BOMMO,
66	5	Unigene3618_A.per,BGIBMGA012041-PA_BOMMO,Unigene23350_A.ass,Unigene31112_R.new,Unigene13059_A.yam,
67	2	Unigene9009_Ac.sel,BGIBMGA006675-PA_BOMMO,
68	2	BGIBMGA000313-PA_BOMMO,BGIBMGA002735-PA_BOMMO,
69	3	BGIBMGA004429-PA_BOMMO,Unigene34160_Ac.sel,Unigene18609_R.new,
70	7	Unigene2942_A.per,Unigene2069_A.per,BGIBMGA001531-PA_BOMMO,Unigene4497_S.cyn,Unigene25151_A.ass,Unigene6132_R.new,Unigene12760_Ac.sel,
71	2	Unigene7360_S.cyn,Unigene42926_A.per,
72	3	Unigene13882_Ac.sel,Unigene43759_A.yam,Unigene7297_A.ass,
73	2	BGIBMGA002442-PA_BOMMO,Unigene26397_R.new,
74	5	Unigene14585_A.yam,BGIBMGA005708-PA_BOMMO,Unigene36143_R.new,Unigene23557_S.cyn,Unigene16236_A.per,
75	2	BGIBMGA008802-PA_BOMMO,Unigene26772_Ac.sel,
76	5	Unigene17028_Ac.sel,Unigene40141_A.per,Unigene22107_A.yam,BGIBMGA009039-PA_BOMMO,Unigene20661_R.new,
77	3	BGIBMGA001300-PA_BOMMO,BGIBMGA004428-PA_BOMMO,BGIBMGA004424-PA_BOMMO,
78	5	Unigene6779_Ac.sel,Unigene28152_A.yam,Unigene6780_Ac.sel,Unigene17048_A.ass,BGIBMGA010605-PA_BOMMO,
79	4	Unigene22663_A.yam,BGIBMGA002275-PA_BOMMO,Unigene35881_A.per,Unigene13988_A.yam,
80	6	BGIBMGA002316-PA_BOMMO,BGIBMGA010995-PA_BOMMO,BGIBMGA002326-PA_BOMMO,BGIBMGA010241-PA_BOMMO,BGIBMGA002248-PA_BOMMO,BGIBMGA011067-PA_BOMMO,
81	5	Unigene6477_Ac.sel,Unigene24614_R.new,BGIBMGA006929-PA_BOMMO,Unigene11989_A.yam,Unigene22841_A.ass,
82	2	Unigene10937_R.new,BGIBMGA014128-PA_BOMMO,
83	6	Unigene37030_A.per,Unigene28022_A.yam,BGIBMGA002287-PA_BOMMO,Unigene13950_A.ass,Unigene10382_Ac.sel,Unigene33113_R.new,
84	2	BGIBMGA002325-PA_BOMMO,Unigene11093_S.cyn,
85	3	BGIBMGA010793-PA_BOMMO,BGIBMGA008273-PA_BOMMO,BGIBMGA008272-PA_BOMMO,
86	5	Unigene15773_A.ass,BGIBMGA002327-PA_BOMMO,BGIBMGA002249-PA_BOMMO,Unigene31017_A.ass,BGIBMGA010822-PA_BOMMO,
87	3	BGIBMGA006596-PA_BOMMO,Unigene29825_A.yam,Unigene34766_R.new,
88	7	Unigene3149_S.cyn,Unigene7794_S.cyn,BGIBMGA008534-PA_BOMMO,Unigene29678_A.yam,Unigene4160_Ac.sel,Unigene7252_S.cyn,Unigene4161_Ac.sel,
89	3	Unigene41698_S.cyn,BGIBMGA010612-PA_BOMMO,Unigene4406_A.ass,
90	2	BGIBMGA002733-PA_BOMMO,BGIBMGA005910-PA_BOMMO,
91	6	BGIBMGA011685-PA_BOMMO,BGIBMGA007786-PA_BOMMO,BGIBMGA012104-PA_BOMMO,BGIBMGA012539-PA_BOMMO,BGIBMGA007787-PA_BOMMO,BGIBMGA008437-PA_BOMMO,
92	7	BGIBMGA000018-PA_BOMMO,Unigene33150_S.cyn,Unigene16983_Ac.sel,BGIBMGA000039-PA_BOMMO,Unigene14014_Ac.sel,BGIBMGA000017-PA_BOMMO,Unigene17627_A.ass,
93	12	Unigene44211_R.new,BGIBMGA000021-PA_BOMMO,BGIBMGA000038-PA_BOMMO,Unigene14159_S.cyn,BGIBMGA000037-PA_BOMMO,BGIBMGA000024-PA_BOMMO,Unigene41278_Ac.sel,BGIBMGA006280-PA_BOMMO,Unigene16376_Ac.sel,BGIBMGA014285-PA_BOMMO,BGIBMGA000036-PA_BOMMO,BGIBMGA000023-PA_BOMMO,
94	10	Unigene10262_Ac.sel,Unigene6511_A.per,Unigene1852_R.new,Unigene1834_Ac.sel,Unigene22875_Ac.sel,Unigene27261_R.new,BGIBMGA011303-PA_BOMMO,Unigene27263_R.new,Unigene27976_A.yam,Unigene20194_A.ass,
95	25	Unigene28690_A.yam,Unigene3224_R.new,Unigene20755_Ac.sel,Unigene35996_Ac.sel,Unigene26689_R.new,Unigene14104_A.ass,Unigene19360_R.new,Unigene805_R.new,Unigene26773_A.yam,Unigene19130_A.per,Unigene15570_A.yam,Unigene21616_Ac.sel,Unigene27262_R.new,Unigene17486_A.yam,Unigene8546_Ac.sel,Unigene10062_A.per,Unigene35898_S.cyn,Unigene3900_Ac.sel,Unigene2964_R.new,Unigene12851_A.yam,Unigene13030_R.new,U…
96	19	Unigene45885_Ac.sel,Unigene29592_S.cyn,Unigene24448_A.per,Unigene15074_S.cyn,Unigene19288_R.new,Unigene47348_A.per,Unigene16813_A.yam,Unigene24053_A.per,Unigene2798_R.new,Unigene19519_A.yam,Unigene3871_R.new,Unigene25584_A.per,Unigene2454_R.new,BGIBMGA000676-PA_BOMMO,Unigene37044_A.per,Unigene28918_A.per,Unigene9411_A.yam,Unigene14725_S.cyn,Unigene33965_Ac.sel,
97	7	Unigene44500_S.cyn,Unigene30567_S.cyn,Unigene44487_A.yam,Unigene18224_Ac.sel,Unigene43959_A.per,Unigene6946_A.per,Unigene40984_R.new,
98	3	Unigene7800_R.new,Unigene7409_A.ass,BGIBMGA007578-PA_BOMMO,
99	3	BGIBMGA006546-PA_BOMMO,Unigene1466_A.ass,BGIBMGA006130-PA_BOMMO,
100	4	Unigene35215_R.new,Unigene26953_R.new,BGIBMGA008698-PA_BOMMO,Unigene9229_S.cyn,
101	15	Unigene30626_A.yam,Unigene1588_R.new,Unigene2652_A.yam,Unigene3105_A.per,Unigene24305_R.new,Unigene727_Ac.sel,Unigene2371_A.per,Unigene21309_A.per,Unigene38579_S.cyn,Unigene1903_A.yam,Unigene790_A.yam,Unigene957_A.per,Unigene2661_R.new,Unigene2251_A.per,Unigene1923_A.per,
102	9	Unigene32716_A.per,BGIBMGA003868-PA_BOMMO,Unigene13235_A.yam,BGIBMGA009738-PA_BOMMO,Unigene9042_A.per,Unigene5386_Ac.sel,Unigene13234_A.yam,Unigene12852_A.yam,Unigene33531_A.yam,
103	3	Unigene25101_S.cyn,Unigene34692_A.yam,Unigene24529_R.new,
104	3	Unigene8968_Ac.sel,Unigene16019_Ac.sel,Unigene8967_Ac.sel,
105	3	Unigene9548_A.ass,Unigene13454_Ac.sel,Unigene35935_Ac.sel,
106	25	Unigene248_A.ass,Unigene860_A.yam,Unigene44611_Ac.sel,Unigene886_A.yam,Unigene641_A.per,Unigene18588_R.new,Unigene561_A.ass,Unigene40550_A.per,Unigene4332_Ac.sel,Unigene8137_A.per,Unigene298_A.yam,Unigene1554_A.yam,Unigene597_A.ass,Unigene1033_A.yam,Unigene11868_A.per,Unigene379_R.new,Unigene242_A.ass,Unigene38364_R.new,Unigene925_A.per,Unigene3112_R.new,Unigene1931_A.per,Unigene930_A.yam,Unigene…
107	4	Unigene2667_A.per,Unigene2132_A.per,Unigene87_Ac.sel,Unigene44282_Ac.sel,
108	6	Unigene22106_A.yam,Unigene31871_A.per,Unigene7199_A.per,Unigene26255_A.ass,Unigene31870_A.per,Unigene19236_A.yam,
109	12	Unigene2224_A.per,Unigene17338_R.new,Unigene2809_A.yam,Unigene1223_A.ass,Unigene1220_A.ass,Unigene2460_A.yam,Unigene1161_A.per,Unigene2820_A.yam,Unigene1784_A.per,Unigene1222_A.ass,Unigene1221_A.ass,Unigene1218_A.ass,
110	2	Unigene27603_S.cyn,Unigene34331_R.new,
111	5	Unigene31783_R.new,Unigene31784_R.new,Unigene29368_R.new,Unigene27237_R.new,Unigene29369_R.new,
112	9	Unigene1812_A.per,Unigene21355_A.ass,Unigene32847_A.yam,Unigene40174_A.yam,Unigene34_A.yam,Unigene1119_A.yam,Unigene2395_A.per,Unigene1926_A.per,Unigene1804_A.yam,
113	2	Unigene12569_A.yam,Unigene29235_A.yam,
114	2	Unigene36974_R.new,Unigene5834_R.new,
115	5	Unigene1819_R.new,Unigene29582_Ac.sel,Unigene3373_R.new,Unigene2523_Ac.sel,Unigene2896_R.new,
116	2	BGIBMGA009508-PA_BOMMO,BGIBMGA013335-PA_BOMMO,
117	2	Unigene16828_Ac.sel,Unigene42738_A.yam,
118	2	Unigene30284_A.per,Unigene18288_R.new,
119	4	Unigene46457_A.per,Unigene20472_S.cyn,Unigene4355_A.per,BGIBMGA002516-PA_BOMMO,
120	7	Unigene24624_Ac.sel,Unigene12522_A.yam,Unigene20457_R.new,Unigene28929_A.yam,BGIBMGA003883-PA_BOMMO,Unigene20519_S.cyn,Unigene6945_Ac.sel,
121	2	BGIBMGA008793-PA_BOMMO,BGIBMGA014395-PA_BOMMO,
122	3	Unigene44323_S.cyn,Unigene41650_R.new,Unigene42801_A.yam,
123	4	Unigene12726_R.new,Unigene6268_A.yam,Unigene12761_R.new,Unigene12763_R.new,
124	10	Unigene6992_A.yam,Unigene8237_A.ass,Unigene21179_R.new,Unigene3414_Ac.sel,Unigene24339_A.per,Unigene45630_A.yam,BGIBMGA006443-PA_BOMMO,Unigene7219_S.cyn,Unigene19813_R.new,Unigene28907_A.yam,
125	2	Unigene36182_A.yam,Unigene21477_A.per,
126	3	Unigene21878_A.ass,Unigene39580_A.per,Unigene30937_A.ass,
127	16	Unigene3491_R.new,Unigene6716_Ac.sel,Unigene23504_A.yam,Unigene27199_A.per,Unigene13079_R.new,Unigene3211_R.new,Unigene2908_A.per,Unigene26993_S.cyn,Unigene13080_R.new,Unigene27403_A.per,Unigene3430_R.new,Unigene3859_Ac.sel,Unigene23503_A.yam,Unigene25277_A.yam,BGIBMGA004260-PA_BOMMO,Unigene23306_S.cyn,
128	5	Unigene34470_A.ass,Unigene40035_R.new,Unigene34519_R.new,Unigene36059_Ac.sel,Unigene31480_A.yam,
129	5	Unigene12773_R.new,Unigene19373_S.cyn,Unigene19372_S.cyn,Unigene2324_R.new,BGIBMGA004679-PA_BOMMO,
130	3	Unigene38094_A.per,Unigene6244_R.new,Unigene15857_A.per,
131	4	Unigene22375_S.cyn,Unigene38093_R.new,Unigene19682_R.new,Unigene31692_R.new,
132	10	Unigene7433_R.new,Unigene10272_A.yam,Unigene22920_Ac.sel,Unigene18687_R.new,Unigene22919_Ac.sel,Unigene27918_A.per,Unigene20415_S.cyn,Unigene27916_A.per,Unigene43884_A.yam,Unigene33710_R.new,
133	9	Unigene47764_Ac.sel,Unigene33994_R.new,Unigene41060_R.new,Unigene36762_R.new,Unigene35372_A.ass,Unigene46503_R.new,Unigene45048_Ac.sel,Unigene22040_A.per,Unigene19801_A.ass,
134	2	Unigene48271_A.per,Unigene34953_A.ass,
135	9	BGIBMGA003902-PA_BOMMO,Unigene20473_S.cyn,Unigene20470_S.cyn,Unigene6417_R.new,Unigene20471_S.cyn,Unigene4746_A.per,Unigene29067_A.per,Unigene17180_A.ass,Unigene7428_R.new,
136	5	Unigene22921_Ac.sel,BGIBMGA007650-PA_BOMMO,Unigene27919_A.per,Unigene27917_A.per,Unigene24257_S.cyn,
137	4	Unigene29219_A.per,BGIBMGA007820-PA_BOMMO,Unigene22326_A.yam,Unigene37972_Ac.sel,
138	9	Unigene34204_Ac.sel,Unigene23513_A.yam,Unigene14147_R.new,Unigene22652_A.per,Unigene38783_Ac.sel,Unigene7470_R.new,Unigene21338_A.ass,Unigene27198_A.per,Unigene23502_A.yam,
139	5	Unigene37297_A.per,Unigene16039_A.ass,Unigene34117_R.new,Unigene23326_A.yam,Unigene19459_A.yam,
140	2	Unigene47045_A.per,Unigene18047_A.per,
141	2	BGIBMGA004233-PA_BOMMO,BGIBMGA004238-PA_BOMMO,
142	9	Unigene11515_A.per,Unigene19894_R.new,Unigene24046_S.cyn,Unigene4625_A.ass,Unigene7694_A.yam,Unigene12419_R.new,Unigene17229_Ac.sel,Unigene9059_Ac.sel,Unigene33619_A.yam,
143	6	Unigene24115_A.yam,Unigene8655_A.yam,Unigene24116_A.yam,Unigene35982_S.cyn,Unigene34693_Ac.sel,Unigene15036_Ac.sel,
144	17	Unigene16878_Ac.sel,Unigene36057_R.new,Unigene6743_A.ass,Unigene5671_A.yam,Unigene38576_Ac.sel,Unigene34336_A.per,Unigene35025_A.per,Unigene31210_Ac.sel,Unigene13774_A.ass,Unigene16183_Ac.sel,Unigene15045_Ac.sel,Unigene24266_A.per,Unigene40748_R.new,Unigene13674_Ac.sel,Unigene16035_Ac.sel,Unigene21087_Ac.sel,Unigene45088_A.yam,
145	4	Unigene31084_Ac.sel,Unigene9610_S.cyn,Unigene25530_S.cyn,Unigene17312_Ac.sel,
146	6	Unigene31582_R.new,Unigene24636_A.yam,Unigene9618_Ac.sel,Unigene27095_Ac.sel,Unigene30814_A.per,Unigene36243_Ac.sel,
147	34	BGIBMGA006113-PA_BOMMO,Unigene12793_A.yam,Unigene23117_A.yam,Unigene9790_A.per,Unigene23805_R.new,Unigene6436_A.yam,Unigene35607_Ac.sel,Unigene12792_A.yam,Unigene942_R.new,Unigene21083_R.new,Unigene15089_Ac.sel,Unigene32233_A.per,Unigene30395_R.new,Unigene25147_Ac.sel,Unigene27945_A.per,Unigene17503_A.per,Unigene13267_Ac.sel,Unigene8512_R.new,Unigene481_A.yam,Unigene13905_R.new,Unigene2481_A.ass,…
148	4	Unigene38638_Ac.sel,Unigene3549_S.cyn,Unigene25040_R.new,Unigene32383_A.yam,
149	31	Unigene22331_A.ass,Unigene25919_A.yam,Unigene35159_Ac.sel,Unigene35410_A.per,Unigene30389_A.yam,Unigene3725_R.new,Unigene26675_R.new,Unigene15325_A.per,Unigene30900_Ac.sel,Unigene26915_Ac.sel,Unigene27211_R.new,Unigene32610_Ac.sel,Unigene26677_R.new,Unigene2521_A.ass,Unigene13575_R.new,Unigene30618_Ac.sel,Unigene33462_A.yam,Unigene26679_R.new,Unigene6892_R.new,Unigene13072_R.new,Unigene26388_A.pe…
150	3	Unigene27081_A.ass,Unigene36993_Ac.sel,Unigene29839_S.cyn,
151	2	Unigene8655_A.ass,Unigene51435_R.new,
152	16	Unigene19350_A.ass,Unigene47515_A.per,Unigene45376_Ac.sel,Unigene19394_A.yam,Unigene11876_Ac.sel,Unigene36349_A.yam,Unigene36273_Ac.sel,Unigene19054_Ac.sel,Unigene35115_A.yam,Unigene19823_A.per,Unigene47000_S.cyn,Unigene4814_A.per,Unigene36067_Ac.sel,Unigene35693_Ac.sel,Unigene23107_R.new,Unigene5740_A.yam,
153	22	Unigene15380_Ac.sel,Unigene24977_S.cyn,Unigene26211_A.ass,Unigene10747_S.cyn,Unigene34465_R.new,Unigene37448_R.new,Unigene7075_Ac.sel,Unigene8458_A.ass,Unigene49699_R.new,Unigene18918_S.cyn,Unigene4236_A.ass,Unigene33540_A.per,Unigene28103_Ac.sel,Unigene33206_A.per,Unigene10415_Ac.sel,Unigene30299_Ac.sel,Unigene13330_R.new,Unigene2950_A.yam,Unigene42383_R.new,Unigene18917_S.cyn,Unigene13331_R.new…
154	13	Unigene13478_R.new,Unigene25157_R.new,Unigene18099_A.ass,Unigene25241_Ac.sel,Unigene9617_Ac.sel,Unigene3244_Ac.sel,Unigene15450_A.per,Unigene8647_A.yam,Unigene39272_A.yam,Unigene21457_R.new,Unigene19042_Ac.sel,Unigene8045_Ac.sel,Unigene6994_A.per,
155	2	Unigene26673_R.new,Unigene45197_Ac.sel,
156	3	Unigene15719_Ac.sel,Unigene12549_Ac.sel,Unigene11832_Ac.sel,
157	9	Unigene34248_R.new,Unigene25823_A.yam,Unigene25825_A.yam,Unigene17619_Ac.sel,Unigene25196_S.cyn,Unigene29421_A.per,Unigene38127_R.new,Unigene34188_Ac.sel,Unigene24520_A.ass,
158	3	Unigene32662_Ac.sel,Unigene26683_R.new,Unigene37137_A.ass,
159	71	Unigene24834_A.per,Unigene36132_Ac.sel,Unigene5486_A.per,Unigene43994_A.per,Unigene22653_R.new,Unigene6639_A.per,Unigene19660_Ac.sel,Unigene2617_A.yam,Unigene39573_R.new,Unigene15293_S.cyn,Unigene47241_Ac.sel,Unigene15603_S.cyn,Unigene29851_A.ass,Unigene12464_Ac.sel,Unigene24821_Ac.sel,Unigene413_R.new,Unigene7725_A.ass,Unigene25291_R.new,Unigene43263_Ac.sel,Unigene37774_Ac.sel,Unigene29318_Ac.se…
160	3	Unigene24864_R.new,Unigene41560_Ac.sel,Unigene45331_Ac.sel,
161	24	Unigene11798_S.cyn,Unigene12419_Ac.sel,Unigene1653_R.new,Unigene18975_S.cyn,Unigene3092_A.ass,Unigene26686_R.new,Unigene30579_Ac.sel,Unigene23857_S.cyn,Unigene18969_R.new,Unigene18971_S.cyn,Unigene921_A.ass,Unigene4636_Ac.sel,Unigene16478_R.new,Unigene24995_Ac.sel,Unigene31440_R.new,Unigene12444_A.yam,Unigene13332_R.new,Unigene31231_R.new,Unigene29482_A.per,Unigene24451_Ac.sel,Unigene3253_A.ass,U…
162	3	Unigene40436_R.new,Unigene34845_A.per,Unigene3919_Ac.sel,
163	2	Unigene37865_R.new,Unigene10135_A.yam,
164	15	Unigene31394_A.yam,Unigene4207_Ac.sel,Unigene23907_R.new,Unigene16109_A.per,Unigene6452_S.cyn,Unigene31926_A.per,Unigene4208_Ac.sel,Unigene7715_Ac.sel,Unigene11964_A.ass,Unigene1542_A.per,Unigene23109_S.cyn,Unigene44951_Ac.sel,Unigene5293_A.ass,Unigene25409_A.ass,Unigene23635_A.yam,
165	16	Unigene43288_R.new,Unigene9661_R.new,Unigene42437_R.new,Unigene42869_R.new,Unigene19659_A.per,Unigene43243_R.new,Unigene11963_A.ass,Unigene21374_Ac.sel,Unigene16198_A.ass,Unigene43110_R.new,Unigene5309_S.cyn,Unigene24930_A.yam,Unigene17433_A.per,Unigene43395_R.new,Unigene21376_Ac.sel,Unigene17434_A.per,
166	16	Unigene11848_Ac.sel,Unigene29764_Ac.sel,Unigene35186_Ac.sel,Unigene24261_R.new,Unigene7285_A.per,Unigene43279_R.new,Unigene11715_Ac.sel,Unigene18808_A.yam,Unigene20106_Ac.sel,Unigene3613_A.per,Unigene46189_R.new,Unigene43495_Ac.sel,Unigene40486_R.new,Unigene28647_Ac.sel,Unigene29760_A.ass,Unigene23853_R.new,
167	3	Unigene38162_Ac.sel,Unigene31217_Ac.sel,Unigene45744_Ac.sel,
168	30	Unigene7423_A.ass,Unigene38592_Ac.sel,Unigene45920_A.per,Unigene28051_R.new,Unigene33069_Ac.sel,Unigene33267_A.yam,Unigene47991_Ac.sel,Unigene29722_Ac.sel,Unigene4302_A.per,Unigene3402_Ac.sel,Unigene47153_Ac.sel,Unigene24285_R.new,Unigene36414_A.ass,Unigene9574_R.new,Unigene18297_S.cyn,Unigene19413_A.ass,Unigene4727_A.ass,Unigene51720_R.new,Unigene6591_R.new,Unigene16545_A.ass,Unigene7008_A.per,U…
169	32	Unigene27616_A.yam,Unigene4168_R.new,Unigene27625_A.per,Unigene10425_Ac.sel,Unigene20878_S.cyn,Unigene1484_A.ass,Unigene8243_Ac.sel,Unigene43724_R.new,Unigene33620_R.new,Unigene4320_A.ass,Unigene4642_Ac.sel,Unigene5367_S.cyn,Unigene43826_R.new,Unigene8948_Ac.sel,Unigene16827_R.new,Unigene14674_Ac.sel,Unigene25996_A.per,Unigene5064_A.yam,Unigene16229_A.yam,Unigene14725_Ac.sel,Unigene15258_R.new,Un…
170	91	Unigene21378_Ac.sel,Unigene13989_A.yam,Unigene26455_A.per,Unigene21377_Ac.sel,Unigene13074_R.new,Unigene1147_A.ass,Unigene23463_A.yam,Unigene20436_S.cyn,Unigene26000_A.yam,Unigene18974_S.cyn,Unigene2697_R.new,Unigene2314_A.per,Unigene25284_A.per,Unigene1256_S.cyn,Unigene13030_A.per,Unigene3636_Ac.sel,Unigene2797_A.yam,Unigene2466_R.new,Unigene26678_R.new,Unigene11021_A.yam,Unigene3920_Ac.sel,Unig…
171	2	Unigene51667_R.new,Unigene36309_A.per,
172	9	Unigene4778_R.new,Unigene22302_A.yam,Unigene10330_Ac.sel,Unigene19440_A.yam,Unigene8843_A.ass,Unigene43211_A.per,Unigene43492_R.new,Unigene34760_A.ass,Unigene19364_A.ass,
173	60	Unigene42535_A.yam,Unigene20087_Ac.sel,Unigene10344_Ac.sel,Unigene19473_R.new,Unigene38455_Ac.sel,Unigene24128_S.cyn,Unigene47750_Ac.sel,Unigene8775_R.new,Unigene35069_S.cyn,Unigene26866_A.ass,Unigene12857_Ac.sel,Unigene18201_A.ass,Unigene47033_A.per,Unigene22383_R.new,Unigene35770_R.new,Unigene39388_A.per,Unigene376_R.new,Unigene2116_S.cyn,Unigene16429_Ac.sel,Unigene23182_A.per,Unigene12643_A.as…
174	10	Unigene45365_Ac.sel,Unigene40732_R.new,Unigene22573_R.new,Unigene43987_A.yam,Unigene25720_R.new,Unigene10487_R.new,Unigene34787_A.ass,BGIBMGA002240-PA_BOMMO,Unigene18982_A.ass,Unigene44900_Ac.sel,
175	11	Unigene37170_A.ass,Unigene40929_R.new,Unigene41666_R.new,Unigene25824_A.yam,Unigene43216_A.yam,Unigene43790_A.per,Unigene47242_Ac.sel,Unigene46114_S.cyn,Unigene11041_R.new,Unigene34831_A.per,Unigene26701_Ac.sel,
176	6	Unigene25272_A.per,Unigene35554_S.cyn,Unigene12637_Ac.sel,Unigene30876_A.ass,Unigene14730_A.ass,Unigene26862_A.ass,
177	20	Unigene21516_R.new,Unigene46751_Ac.sel,Unigene22507_A.yam,Unigene35463_Ac.sel,Unigene39618_Ac.sel,Unigene30448_Ac.sel,Unigene15277_Ac.sel,Unigene18356_Ac.sel,Unigene32540_Ac.sel,Unigene30233_A.per,Unigene45075_Ac.sel,Unigene11436_A.per,Unigene40040_R.new,Unigene40062_R.new,Unigene46627_A.yam,Unigene25276_A.per,Unigene8385_R.new,Unigene35964_R.new,Unigene40276_R.new,Unigene29171_Ac.sel,
178	3	Unigene43950_A.per,Unigene14536_R.new,Unigene36003_Ac.sel,
179	2	Unigene34449_Ac.sel,Unigene26680_R.new,
180	2	Unigene10741_A.yam,Unigene10743_A.yam,
181	3	Unigene51290_R.new,Unigene10486_R.new,Unigene17460_S.cyn,
182	80	Unigene36875_A.ass,Unigene36108_A.per,Unigene16171_R.new,Unigene32411_R.new,Unigene32235_Ac.sel,Unigene2629_Ac.sel,Unigene24202_A.ass,Unigene4835_Ac.sel,Unigene21375_Ac.sel,Unigene26018_R.new,Unigene33272_A.per,Unigene9905_R.new,Unigene16835_Ac.sel,Unigene37200_Ac.sel,Unigene29524_A.per,Unigene2022_A.yam,Unigene2627_Ac.sel,Unigene31975_S.cyn,Unigene37265_Ac.sel,Unigene6111_S.cyn,Unigene48315_R.ne…
183	6	Unigene25281_A.per,Unigene23539_S.cyn,Unigene31221_A.yam,Unigene20638_A.yam,Unigene29464_A.ass,Unigene13866_S.cyn,
184	130	Unigene25279_A.per,Unigene22920_R.new,Unigene576_S.cyn,Unigene1257_S.cyn,Unigene18925_S.cyn,Unigene14338_A.ass,Unigene25913_Ac.sel,Unigene16856_R.new,Unigene36586_Ac.sel,Unigene35915_A.per,Unigene16259_R.new,Unigene21819_A.ass,Unigene16992_R.new,Unigene38593_R.new,Unigene15863_A.ass,Unigene32472_A.ass,Unigene37679_R.new,Unigene3815_A.yam,Unigene1723_S.cyn,Unigene27307_R.new,Unigene5809_S.cyn,Unig…
185	29	Unigene32377_A.per,Unigene37282_A.ass,Unigene26537_A.ass,Unigene43824_Ac.sel,Unigene44853_Ac.sel,Unigene39742_R.new,Unigene18612_A.ass,Unigene46025_Ac.sel,Unigene44080_R.new,Unigene5290_R.new,Unigene38310_Ac.sel,Unigene35318_A.yam,Unigene42851_Ac.sel,Unigene26454_A.per,Unigene47716_R.new,Unigene24650_A.per,Unigene46963_R.new,Unigene25513_Ac.sel,Unigene45555_Ac.sel,Unigene32410_R.new,Unigene44025_…
186	30	Unigene37706_S.cyn,Unigene233_R.new,Unigene41049_S.cyn,Unigene10893_R.new,Unigene18589_R.new,Unigene20104_A.per,Unigene42072_A.yam,Unigene7701_A.per,Unigene11064_A.per,Unigene9966_A.yam,Unigene37472_A.ass,Unigene12092_Ac.sel,Unigene25282_R.new,Unigene10744_A.yam,Unigene18341_Ac.sel,Unigene34076_A.per,Unigene42458_Ac.sel,Unigene7146_A.per,Unigene4507_R.new,Unigene6047_A.yam,Unigene7306_R.new,Unige…
187	6	Unigene39798_A.yam,Unigene46897_A.yam,Unigene39396_A.yam,Unigene8271_R.new,Unigene34698_Ac.sel,Unigene20205_A.ass,
188	37	Unigene6765_Ac.sel,Unigene24663_R.new,Unigene15927_A.yam,Unigene18972_S.cyn,Unigene14659_Ac.sel,Unigene13603_R.new,Unigene16383_R.new,Unigene635_R.new,Unigene21619_A.yam,Unigene47924_R.new,Unigene33369_A.yam,Unigene30269_S.cyn,Unigene12901_Ac.sel,Unigene43059_A.yam,Unigene44013_A.yam,Unigene35582_S.cyn,Unigene7420_Ac.sel,Unigene9552_A.yam,Unigene44388_S.cyn,Unigene48138_A.per,Unigene49185_R.new,U…
189	4	Unigene5352_A.per,Unigene10524_A.yam,Unigene33155_A.ass,Unigene18416_A.ass,
190	10	Unigene40872_R.new,Unigene32460_R.new,Unigene42909_A.yam,Unigene7665_A.ass,Unigene36154_Ac.sel,Unigene22462_A.yam,Unigene35637_Ac.sel,Unigene32648_A.yam,Unigene1146_A.ass,Unigene21020_Ac.sel,
191	8	Unigene17264_S.cyn,Unigene34847_Ac.sel,Unigene18916_S.cyn,BGIBMGA010456-PA_BOMMO,Unigene30138_R.new,Unigene3302_A.ass,Unigene18920_S.cyn,Unigene38693_Ac.sel,
192	3	Unigene17608_Ac.sel,Unigene20036_R.new,Unigene46059_Ac.sel,
193	3	Unigene18082_S.cyn,Unigene39462_A.per,Unigene41269_Ac.sel,
194	2	Unigene29528_A.ass,Unigene46716_S.cyn,
195	6	Unigene28934_A.per,Unigene28933_A.per,Unigene46119_R.new,Unigene40092_A.yam,Unigene38262_A.yam,Unigene34206_A.yam,
196	6	Unigene42630_Ac.sel,Unigene39548_Ac.sel,Unigene49602_R.new,Unigene24756_A.per,Unigene46104_A.per,Unigene44895_Ac.sel,
197	4	Unigene22480_A.per,Unigene45566_A.per,Unigene11080_R.new,Unigene34274_A.per,
198	4	Unigene34067_R.new,Unigene47383_S.cyn,Unigene16763_Ac.sel,Unigene15423_Ac.sel,
199	2	Unigene44752_Ac.sel,Unigene37097_A.ass,
200	9	Unigene43742_R.new,Unigene39923_Ac.sel,Unigene23836_Ac.sel,Unigene20008_R.new,Unigene43926_R.new,Unigene44029_R.new,Unigene43857_R.new,Unigene44097_R.new,Unigene43603_R.new,
201	2	BGIBMGA014374-PA_BOMMO,Unigene14799_R.new,
202	14	Unigene3845_A.per,Unigene7791_Ac.sel,Unigene3427_R.new,Unigene28052_R.new,Unigene16240_R.new,Unigene13192_A.yam,Unigene4597_Ac.sel,Unigene1420_S.cyn,Unigene13514_R.new,Unigene29767_R.new,Unigene3420_R.new,Unigene13193_A.per,Unigene5697_Ac.sel,Unigene29334_R.new,
203	3	Unigene30395_Ac.sel,Unigene26774_A.yam,Unigene3097_Ac.sel,
204	9	Unigene3101_A.per,BGIBMGA011048-PA_BOMMO,Unigene25283_A.per,Unigene10606_A.yam,BGIBMGA008299-PA_BOMMO,Unigene3325_A.per,Unigene26969_R.new,Unigene29413_R.new,Unigene26970_R.new,
205	4	Unigene29412_R.new,Unigene16798_Ac.sel,Unigene26538_A.ass,Unigene2187_R.new,
206	13	Unigene27431_A.ass,Unigene3804_A.per,Unigene30634_A.ass,Unigene13761_A.ass,Unigene49400_R.new,Unigene19298_A.yam,Unigene25196_A.yam,Unigene13344_A.per,Unigene32865_R.new,Unigene25195_A.yam,Unigene8646_S.cyn,Unigene36441_A.ass,Unigene10063_Ac.sel,
207	8	Unigene2164_A.yam,Unigene725_A.yam,Unigene26750_R.new,Unigene26751_R.new,Unigene25282_A.per,Unigene440_A.yam,Unigene9712_S.cyn,Unigene21608_Ac.sel,
208	3	Unigene7569_A.ass,Unigene45782_A.yam,Unigene9098_S.cyn,
209	6	Unigene37033_A.ass,Unigene37555_R.new,Unigene13083_Ac.sel,Unigene13440_A.ass,Unigene22281_R.new,Unigene19368_R.new,
210	9	Unigene9573_A.per,Unigene12170_A.ass,Unigene7355_A.ass,Unigene2704_A.per,Unigene1283_A.per,Unigene16776_A.ass,Unigene19079_A.yam,Unigene3025_A.per,Unigene20534_Ac.sel,
211	6	Unigene43296_R.new,Unigene43609_R.new,Unigene43093_R.new,Unigene43238_R.new,Unigene43541_R.new,Unigene43401_R.new,
212	3	Unigene33499_Ac.sel,Unigene43138_S.cyn,Unigene12040_A.per,
213	2	Unigene5308_S.cyn,Unigene10892_A.per,
214	2	Unigene36692_A.ass,Unigene35969_A.yam,
215	6	Unigene27142_A.per,Unigene37719_A.ass,Unigene29673_Ac.sel,Unigene13584_Ac.sel,Unigene7870_S.cyn,Unigene13801_A.ass,
216	21	Unigene12714_Ac.sel,Unigene3998_A.ass,Unigene16784_Ac.sel,Unigene20758_Ac.sel,Unigene20354_A.ass,Unigene31454_Ac.sel,Unigene2835_A.per,Unigene14769_Ac.sel,Unigene36985_R.new,Unigene13142_R.new,Unigene11680_R.new,Unigene15849_A.ass,Unigene33709_A.yam,Unigene208_R.new,Unigene9658_Ac.sel,Unigene44937_A.yam,Unigene9288_R.new,Unigene26378_Ac.sel,Unigene13787_Ac.sel,Unigene17294_A.ass,Unigene16177_A.as…
217	2	Unigene19187_A.per,Unigene22205_A.yam,
218	3	Unigene44346_S.cyn,Unigene36993_A.ass,Unigene24496_A.per,
219	4	Unigene37759_Ac.sel,Unigene31214_A.yam,Unigene35276_S.cyn,Unigene24541_R.new,
220	24	Unigene19908_A.ass,Unigene2480_A.ass,Unigene7262_R.new,Unigene5542_R.new,Unigene34897_Ac.sel,Unigene23300_R.new,Unigene47732_A.per,Unigene34786_A.yam,Unigene47984_Ac.sel,Unigene23050_A.ass,Unigene30612_A.yam,Unigene9485_A.ass,Unigene26440_A.yam,Unigene23113_A.per,Unigene21098_Ac.sel,Unigene42683_Ac.sel,Unigene35489_S.cyn,Unigene31006_S.cyn,Unigene19629_Ac.sel,Unigene45866_Ac.sel,Unigene34738_Ac.s…
221	5	Unigene20931_Ac.sel,Unigene33567_A.yam,Unigene42535_S.cyn,Unigene19352_A.per,Unigene18629_Ac.sel,
222	11	Unigene26349_A.ass,Unigene46230_Ac.sel,Unigene10575_A.per,Unigene27212_R.new,Unigene36267_R.new,Unigene11745_R.new,Unigene23469_S.cyn,Unigene27129_R.new,Unigene27130_R.new,Unigene26326_R.new,Unigene16712_Ac.sel,
223	4	Unigene44431_A.per,Unigene34179_A.yam,Unigene15233_R.new,Unigene44802_Ac.sel,
224	2	Unigene17396_Ac.sel,Unigene5866_R.new,
225	24	Unigene19775_Ac.sel,Unigene17356_R.new,Unigene11503_A.per,Unigene37568_A.per,Unigene23759_R.new,Unigene5551_R.new,Unigene38131_A.yam,Unigene6490_A.ass,Unigene32379_Ac.sel,Unigene38119_A.yam,Unigene39160_R.new,Unigene30941_Ac.sel,Unigene25009_R.new,Unigene17989_R.new,Unigene43968_Ac.sel,Unigene6719_R.new,Unigene36113_A.ass,Unigene9051_R.new,Unigene8377_A.yam,Unigene35469_Ac.sel,Unigene34394_A.per,…
226	2	Unigene42555_Ac.sel,Unigene32356_Ac.sel,
227	6	Unigene13904_R.new,Unigene60_A.ass,Unigene35052_Ac.sel,Unigene42327_R.new,Unigene5674_R.new,Unigene47814_Ac.sel,
228	3	Unigene21081_A.yam,Unigene22306_A.per,Unigene44184_A.yam,
229	2	BGIBMGA006778-PA_BOMMO,BGIBMGA012836-PA_BOMMO,
230	6	Unigene27275_Ac.sel,Unigene25031_S.cyn,Unigene17641_A.yam,Unigene5103_R.new,Unigene5685_A.ass,Unigene30062_A.per,
231	2	BGIBMGA004212-PA_BOMMO,Unigene30325_R.new,
232	2	BGIBMGA007354-PA_BOMMO,BGIBMGA007353-PA_BOMMO,
233	2	BGIBMGA013209-PA_BOMMO,BGIBMGA005986-PA_BOMMO,
234	2	Unigene19917_S.cyn,Unigene19918_S.cyn,
235	3	Unigene36303_A.ass,Unigene46642_R.new,Unigene11436_R.new,
236	2	Unigene39534_R.new,Unigene47595_R.new,
237	2	Unigene43257_A.per,Unigene17346_A.ass,
238	3	Unigene40426_A.yam,Unigene8759_A.yam,Unigene38460_A.yam,
239	6	Unigene37863_Ac.sel,Unigene33824_A.yam,Unigene8964_A.yam,Unigene37938_A.per,Unigene21657_A.yam,Unigene1061_R.new,
240	3	Unigene36577_R.new,Unigene33579_A.yam,Unigene15222_Ac.sel,
241	2	Unigene24637_A.yam,Unigene37682_Ac.sel,
242	2	Unigene48013_Ac.sel,Unigene43492_S.cyn,
243	2	Unigene45929_Ac.sel,Unigene17594_Ac.sel,
244	2	Unigene44580_A.yam,Unigene28178_A.ass,
245	3	Unigene34564_S.cyn,Unigene20114_A.yam,Unigene35155_Ac.sel,
246	2	Unigene20149_A.per,Unigene21524_A.yam,
247	3	Unigene21608_A.yam,Unigene21961_A.per,Unigene20346_A.ass,
248	4	Unigene35123_A.yam,Unigene10096_R.new,Unigene4125_A.per,Unigene4126_A.per,
249	2	Unigene34805_A.per,Unigene15123_Ac.sel,
250	5	Unigene6058_A.yam,Unigene5681_Ac.sel,Unigene5679_Ac.sel,BGIBMGA000022-PA_BOMMO,Unigene5680_Ac.sel,
251	8	Unigene15166_S.cyn,Unigene31792_R.new,Unigene2644_S.cyn,Unigene13871_A.ass,Unigene17609_A.per,Unigene30695_S.cyn,BGIBMGA000028-PA_BOMMO,Unigene11432_Ac.sel,
252	14	Unigene26028_A.ass,BGIBMGA000029-PA_BOMMO,Unigene8075_A.per,Unigene14997_A.yam,Unigene7869_A.ass,Unigene32264_A.per,Unigene28604_S.cyn,Unigene19902_R.new,Unigene26636_A.yam,Unigene16407_R.new,Unigene44263_S.cyn,Unigene1933_Ac.sel,Unigene31782_A.ass,Unigene27450_Ac.sel,
253	11	Unigene21199_Ac.sel,Unigene10836_A.yam,Unigene26934_R.new,Unigene37754_A.ass,Unigene45041_R.new,Unigene10837_A.yam,BGIBMGA007661-PA_BOMMO,Unigene40745_A.yam,Unigene11196_A.ass,Unigene25227_A.per,Unigene11197_A.ass,
254	3	Unigene26933_R.new,Unigene38697_A.yam,Unigene18979_S.cyn,
255	7	Unigene10933_A.ass,Unigene9955_A.yam,Unigene25225_A.per,Unigene27076_R.new,Unigene9636_A.yam,Unigene25226_A.per,Unigene27075_R.new,
256	7	Unigene44993_A.yam,Unigene20544_A.ass,Unigene26564_A.per,Unigene41481_A.yam,Unigene38215_S.cyn,Unigene12282_A.yam,Unigene21081_S.cyn,
257	7	Unigene4945_A.per,Unigene2184_R.new,Unigene30372_A.yam,Unigene26315_S.cyn,Unigene16584_A.ass,Unigene6161_Ac.sel,BGIBMGA011920-PA_BOMMO,
258	7	Unigene24785_A.yam,Unigene22181_S.cyn,Unigene24784_A.yam,Unigene27603_A.per,Unigene18422_R.new,Unigene13687_A.ass,Unigene8565_Ac.sel,
259	2	BGIBMGA000030-PA_BOMMO,Unigene25434_S.cyn,
260	9	Unigene18445_A.per,Unigene27773_Ac.sel,BGIBMGA009675-PA_BOMMO,Unigene1556_A.ass,Unigene1557_A.ass,Unigene27772_Ac.sel,Unigene25972_A.yam,Unigene5201_A.per,Unigene1558_A.ass,
261	19	Unigene12513_A.yam,Unigene1015_A.yam,Unigene12370_S.cyn,Unigene1998_R.new,Unigene442_R.new,Unigene12512_A.yam,Unigene35317_A.per,Unigene48415_A.per,Unigene35967_Ac.sel,Unigene12514_A.yam,Unigene1593_R.new,Unigene42524_A.per,BGIBMGA004923-PA_BOMMO,Unigene26284_A.yam,Unigene28158_S.cyn,Unigene20729_S.cyn,Unigene15164_R.new,Unigene592_A.per,Unigene26283_A.yam,
262	8	Unigene11704_A.yam,Unigene26661_A.yam,Unigene16006_R.new,BGIBMGA004920-PA_BOMMO,Unigene31196_Ac.sel,Unigene20730_S.cyn,Unigene12080_A.ass,Unigene3155_R.new,
263	25	Unigene32650_S.cyn,BGIBMGA004921-PA_BOMMO,Unigene4658_S.cyn,Unigene13218_Ac.sel,Unigene11217_Ac.sel,Unigene53_A.yam,Unigene19192_A.per,Unigene18241_A.yam,Unigene403_A.per,Unigene17532_A.per,Unigene16005_R.new,Unigene37223_S.cyn,BGIBMGA004922-PA_BOMMO,Unigene36_A.per,Unigene734_A.yam,Unigene21118_R.new,Unigene676_R.new,Unigene30371_A.per,Unigene34660_Ac.sel,Unigene1465_R.new,Unigene560_A.per,Unige…
264	16	Unigene2452_A.yam,Unigene27568_A.per,Unigene28833_A.yam,Unigene12831_R.new,Unigene2892_Ac.sel,Unigene1941_S.cyn,Unigene27567_A.per,Unigene28726_Ac.sel,Unigene12830_R.new,Unigene12829_R.new,Unigene21506_A.per,BGIBMGA008555-PA_BOMMO,Unigene33194_S.cyn,Unigene27569_A.per,Unigene27486_S.cyn,Unigene2204_Ac.sel,
265	11	Unigene14327_R.new,Unigene22248_A.ass,Unigene18778_A.per,Unigene14961_R.new,BGIBMGA008556-PA_BOMMO,Unigene25408_A.yam,Unigene1687_S.cyn,Unigene3086_Ac.sel,Unigene1357_S.cyn,Unigene5642_A.per,Unigene338_S.cyn,
266	6	Unigene22779_A.ass,BGIBMGA004988-PA_BOMMO,Unigene7989_Ac.sel,Unigene3629_A.per,Unigene22780_A.ass,Unigene27717_R.new,
267	13	Unigene4659_S.cyn,Unigene11131_Ac.sel,Unigene28137_Ac.sel,Unigene38661_Ac.sel,Unigene28636_A.yam,Unigene17915_S.cyn,Unigene33707_R.new,Unigene38_A.yam,BGIBMGA003693-PA_BOMMO,Unigene26543_Ac.sel,Unigene30247_Ac.sel,Unigene11130_Ac.sel,Unigene23632_S.cyn,
268	3	BGIBMGA008557-PA_BOMMO,Unigene24107_A.ass,Unigene8841_Ac.sel,
269	4	Unigene24765_Ac.sel,BGIBMGA013277-PA_BOMMO,Unigene16920_A.ass,Unigene24287_A.per,
270	27	Unigene43796_A.yam,Unigene11508_Ac.sel,Unigene30389_Ac.sel,Unigene16421_A.per,Unigene1540_R.new,Unigene19184_A.per,Unigene42404_A.yam,Unigene14560_Ac.sel,Unigene1833_S.cyn,Unigene1041_R.new,Unigene44731_A.yam,Unigene9634_R.new,Unigene24969_S.cyn,BGIBMGA002199-PA_BOMMO,Unigene12828_R.new,Unigene25048_S.cyn,Unigene1818_R.new,Unigene5318_A.yam,Unigene17796_A.ass,Unigene1744_S.cyn,Unigene12832_R.new,…
271	5	Unigene258_R.new,Unigene261_R.new,BGIBMGA012941-PA_BOMMO,Unigene26375_Ac.sel,Unigene1775_R.new,
272	6	Unigene29986_A.per,Unigene10316_S.cyn,Unigene809_R.new,Unigene25387_R.new,BGIBMGA005164-PA_BOMMO,Unigene6711_A.yam,
273	3	BGIBMGA009676-PA_BOMMO,BGIBMGA008524-PA_BOMMO,BGIBMGA014287-PA_BOMMO,
274	2	Unigene36133_A.yam,Unigene33411_A.yam,
275	5	Unigene19861_S.cyn,Unigene7275_Ac.sel,Unigene19858_S.cyn,Unigene9228_A.yam,Unigene7276_Ac.sel,
276	3	Unigene46974_S.cyn,Unigene15631_A.ass,Unigene7794_A.per,
277	5	BGIBMGA004249-PA_BOMMO,Unigene7740_Ac.sel,Unigene2141_A.ass,Unigene3127_R.new,Unigene27831_A.yam,
278	3	Unigene79_A.yam,Unigene40729_S.cyn,Unigene41531_Ac.sel,
279	2	Unigene18530_A.per,Unigene34357_A.per,
280	3	Unigene12922_R.new,Unigene17705_A.ass,Unigene7513_A.per,
281	3	BGIBMGA005207-PA_BOMMO,Unigene28644_A.per,Unigene3073_A.ass,
282	6	Unigene41178_S.cyn,Unigene29364_A.per,Unigene24460_Ac.sel,Unigene29363_A.per,BGIBMGA004248-PA_BOMMO,Unigene27640_A.yam,
283	2	Unigene35741_A.ass,Unigene12826_R.new,
284	2	Unigene7835_A.yam,Unigene44374_R.new,
285	6	BGIBMGA012891-PA_BOMMO,BGIBMGA012892-PA_BOMMO,Unigene24785_Ac.sel,Unigene6694_S.cyn,Unigene15690_A.ass,Unigene7930_A.per,
286	2	Unigene12428_Ac.sel,BGIBMGA009948-PA_BOMMO,
287	7	Unigene23743_S.cyn,Unigene24362_Ac.sel,Unigene12924_R.new,BGIBMGA003709-PA_BOMMO,Unigene8217_A.ass,Unigene12925_R.new,Unigene12923_R.new,
288	12	BGIBMGA003788-PA_BOMMO,Unigene11349_A.yam,Unigene19859_S.cyn,Unigene13348_A.per,Unigene13347_A.per,Unigene19857_S.cyn,Unigene11350_A.yam,Unigene30576_R.new,Unigene19862_S.cyn,Unigene19860_S.cyn,Unigene28093_Ac.sel,Unigene21178_A.ass,
289	8	Unigene18441_A.per,Unigene11660_A.yam,Unigene5050_A.ass,Unigene24271_S.cyn,Unigene25010_Ac.sel,BGIBMGA001041-PA_BOMMO,Unigene36743_R.new,Unigene42168_A.per,
290	6	Unigene10523_A.per,Unigene4924_S.cyn,Unigene34494_R.new,Unigene4925_S.cyn,Unigene8994_A.yam,BGIBMGA000032-PA_BOMMO,
291	3	Unigene21086_Ac.sel,Unigene22071_R.new,Unigene22319_A.per,
292	3	Unigene6720_S.cyn,Unigene6719_S.cyn,BGIBMGA000033-PA_BOMMO,
293	3	Unigene19452_R.new,BGIBMGA000034-PA_BOMMO,Unigene8051_A.yam,
294	9	Unigene15512_A.yam,Unigene28251_A.per,Unigene27843_R.new,Unigene281_S.cyn,Unigene27844_R.new,Unigene28252_A.per,Unigene1802_S.cyn,BGIBMGA000786-PA_BOMMO,Unigene29856_Ac.sel,
295	21	BGIBMGA005347-PA_BOMMO,Unigene3800_S.cyn,Unigene26245_A.yam,Unigene11378_A.ass,Unigene13576_A.yam,Unigene4421_Ac.sel,Unigene26246_A.yam,Unigene45160_R.new,Unigene9789_A.yam,Unigene13091_R.new,Unigene4423_Ac.sel,Unigene46587_R.new,Unigene13089_R.new,Unigene4422_Ac.sel,Unigene13104_A.per,Unigene24922_A.ass,Unigene11080_A.yam,Unigene13105_A.per,Unigene26244_A.yam,Unigene14249_A.yam,Unigene3799_S.cyn,
296	6	Unigene2317_A.ass,BGIBMGA003627-PA_BOMMO,Unigene14184_A.yam,Unigene18371_R.new,Unigene3710_A.per,Unigene9872_S.cyn,
297	10	BGIBMGA008894-PA_BOMMO,Unigene17672_A.ass,Unigene25510_S.cyn,Unigene17303_A.yam,Unigene5037_R.new,Unigene26724_Ac.sel,Unigene17302_A.yam,Unigene29849_A.per,Unigene25509_S.cyn,Unigene7897_R.new,
298	8	Unigene31642_A.per,Unigene27092_A.ass,Unigene32898_R.new,BGIBMGA001070-PA_BOMMO,Unigene34385_A.yam,Unigene45243_R.new,Unigene23389_S.cyn,Unigene12026_Ac.sel,
299	8	Unigene15232_A.ass,Unigene2482_A.per,BGIBMGA012325-PA_BOMMO,Unigene4680_A.yam,Unigene127_A.per,Unigene1890_S.cyn,Unigene31766_Ac.sel,Unigene35086_R.new,
300	7	Unigene30370_R.new,BGIBMGA012136-PA_BOMMO,Unigene5248_A.yam,Unigene30727_S.cyn,Unigene29612_A.per,Unigene27152_Ac.sel,Unigene8102_A.ass,
301	15	BGIBMGA007627-PA_BOMMO,BGIBMGA014301-PA_BOMMO,BGIBMGA002049-PA_BOMMO,BGIBMGA005707-PA_BOMMO,BGIBMGA010034-PA_BOMMO,BGIBMGA013689-PA_BOMMO,BGIBMGA007657-PA_BOMMO,BGIBMGA003471-PA_BOMMO,BGIBMGA007628-PA_BOMMO,BGIBMGA005081-PA_BOMMO,BGIBMGA008306-PA_BOMMO,BGIBMGA006256-PA_BOMMO,BGIBMGA005870-PA_BOMMO,BGIBMGA011927-PA_BOMMO,BGIBMGA010219-PA_BOMMO,
302	3	Unigene12493_Ac.sel,Unigene30225_A.per,BGIBMGA002913-PA_BOMMO,
303	8	BGIBMGA010943-PA_BOMMO,Unigene20779_R.new,Unigene26910_S.cyn,Unigene16173_A.yam,Unigene24005_Ac.sel,Unigene28865_A.per,Unigene24006_Ac.sel,Unigene20828_A.ass,
304	14	BGIBMGA000150-PA_BOMMO,Unigene2086_A.ass,Unigene5047_Ac.sel,Unigene19542_S.cyn,Unigene19539_S.cyn,Unigene14824_A.yam,Unigene19540_S.cyn,Unigene5048_Ac.sel,Unigene27236_A.per,Unigene17745_R.new,Unigene2088_A.ass,Unigene2087_A.ass,Unigene5049_Ac.sel,Unigene27235_A.per,
305	15	Unigene21067_S.cyn,Unigene13035_R.new,Unigene13033_R.new,Unigene21069_S.cyn,Unigene22090_Ac.sel,Unigene24534_A.yam,Unigene47523_R.new,Unigene13034_R.new,Unigene7558_A.yam,Unigene14111_A.per,Unigene22091_Ac.sel,BGIBMGA002504-PA_BOMMO,Unigene2912_A.ass,Unigene14110_A.per,Unigene21068_S.cyn,
306	4	Unigene13575_A.yam,Unigene41375_Ac.sel,Unigene13090_R.new,Unigene13106_A.per,
307	16	Unigene670_S.cyn,Unigene1959_A.per,BGIBMGA005115-PA_BOMMO,Unigene1378_S.cyn,Unigene1020_A.per,Unigene32244_R.new,Unigene11200_A.yam,Unigene22435_Ac.sel,Unigene20510_A.ass,Unigene30875_R.new,Unigene1321_S.cyn,Unigene20508_A.ass,Unigene215_S.cyn,Unigene11201_A.yam,Unigene22436_Ac.sel,Unigene1036_A.per,
308	5	Unigene11631_A.per,Unigene42681_R.new,BGIBMGA000295-PA_BOMMO,Unigene6636_S.cyn,Unigene28792_S.cyn,
309	4	Unigene30876_Ac.sel,BGIBMGA000303-PA_BOMMO,Unigene5415_A.per,Unigene16277_R.new,
310	4	Unigene28195_A.yam,BGIBMGA000365-PA_BOMMO,Unigene4661_A.ass,Unigene28194_A.yam,
311	7	Unigene15410_S.cyn,Unigene4432_A.ass,Unigene30864_Ac.sel,Unigene20106_R.new,Unigene5733_A.per,BGIBMGA000682-PA_BOMMO,Unigene39251_S.cyn,
312	6	Unigene20950_A.yam,BGIBMGA001823-PA_BOMMO,Unigene35754_A.per,Unigene11198_Ac.sel,Unigene23021_S.cyn,Unigene33044_R.new,
313	7	BGIBMGA001903-PA_BOMMO,Unigene12972_Ac.sel,Unigene16262_A.ass,Unigene31071_A.per,Unigene25447_S.cyn,Unigene9773_R.new,Unigene19690_A.yam,
314	8	BGIBMGA001928-PA_BOMMO,Unigene12837_A.ass,Unigene14613_A.per,Unigene25160_A.yam,Unigene33974_R.new,Unigene88_S.cyn,Unigene1535_S.cyn,Unigene8499_Ac.sel,
315	7	BGIBMGA002203-PA_BOMMO,Unigene25611_S.cyn,Unigene6996_R.new,Unigene9539_S.cyn,Unigene14043_A.per,Unigene14042_A.per,Unigene14509_A.yam,
316	12	Unigene22474_Ac.sel,Unigene13900_A.per,Unigene22473_Ac.sel,Unigene29282_R.new,Unigene11546_A.yam,Unigene13901_A.per,Unigene20289_S.cyn,Unigene20288_S.cyn,Unigene22475_Ac.sel,Unigene2193_A.ass,BGIBMGA002209-PA_BOMMO,Unigene32374_S.cyn,
317	2	BGIBMGA002449-PA_BOMMO,BGIBMGA003266-PA_BOMMO,
318	15	Unigene41387_A.per,Unigene6900_S.cyn,Unigene6901_S.cyn,BGIBMGA002711-PA_BOMMO,Unigene40634_A.per,Unigene4642_A.ass,Unigene41037_A.per,Unigene40839_A.per,Unigene34580_R.new,Unigene6820_Ac.sel,Unigene39750_A.per,Unigene41193_A.per,Unigene28530_A.yam,Unigene6819_Ac.sel,Unigene41242_A.per,
319	7	Unigene15386_A.ass,Unigene26989_Ac.sel,BGIBMGA003457-PA_BOMMO,Unigene6454_R.new,Unigene29839_A.per,Unigene6949_S.cyn,Unigene4337_A.yam,
320	8	Unigene5026_A.ass,Unigene20644_A.per,Unigene33411_S.cyn,Unigene14964_A.yam,Unigene6197_R.new,Unigene41329_A.per,BGIBMGA009361-PA_BOMMO,Unigene24274_Ac.sel,
321	9	Unigene6466_Ac.sel,Unigene21312_A.ass,Unigene3638_R.new,Unigene24158_A.yam,Unigene7464_S.cyn,Unigene24159_A.yam,Unigene21313_A.ass,BGIBMGA007021-PA_BOMMO,Unigene19707_A.per,
322	7	Unigene14105_R.new,Unigene4920_A.per,Unigene29941_Ac.sel,Unigene21471_S.cyn,BGIBMGA004666-PA_BOMMO,Unigene16703_A.ass,Unigene17279_A.yam,
323	12	Unigene19983_R.new,BGIBMGA007169-PA_BOMMO,Unigene15725_A.ass,Unigene21607_A.yam,Unigene3241_A.ass,Unigene15789_R.new,Unigene2496_S.cyn,Unigene25152_Ac.sel,Unigene8199_A.per,Unigene2054_A.per,Unigene3877_S.cyn,Unigene14226_A.yam,
324	10	Unigene30970_A.per,Unigene4274_R.new,BGIBMGA008723-PA_BOMMO,Unigene24169_S.cyn,Unigene26189_Ac.sel,Unigene28174_A.yam,Unigene21808_A.ass,Unigene21810_A.ass,Unigene1284_A.per,Unigene13559_S.cyn,
325	8	Unigene29862_R.new,BGIBMGA004846-PA_BOMMO,Unigene4385_S.cyn,Unigene25834_A.yam,Unigene22063_A.ass,Unigene7519_Ac.sel,Unigene28124_A.per,Unigene4386_S.cyn,
326	10	Unigene12651_A.yam,Unigene28153_A.per,Unigene28152_A.per,Unigene29387_R.new,BGIBMGA003597-PA_BOMMO,Unigene9441_Ac.sel,Unigene3659_S.cyn,Unigene22357_A.ass,Unigene22356_A.ass,Unigene12650_A.yam,
327	7	Unigene16614_A.per,Unigene33063_S.cyn,Unigene17558_Ac.sel,BGIBMGA004703-PA_BOMMO,Unigene23196_A.ass,Unigene17621_A.yam,Unigene6269_R.new,
328	8	Unigene28948_A.yam,Unigene23612_S.cyn,Unigene15010_R.new,BGIBMGA006045-PA_BOMMO,Unigene23598_A.ass,Unigene5547_Ac.sel,Unigene37756_A.ass,Unigene30046_A.per,
329	9	Unigene27886_A.yam,Unigene23632_A.ass,Unigene36391_S.cyn,Unigene5816_R.new,BGIBMGA014560-PA_BOMMO,Unigene7007_Ac.sel,Unigene7090_A.per,Unigene29734_A.ass,Unigene14843_S.cyn,
330	7	Unigene6769_S.cyn,Unigene17731_R.new,Unigene23822_Ac.sel,Unigene3827_A.ass,Unigene3476_A.per,BGIBMGA006257-PA_BOMMO,Unigene16774_A.yam,
331	28	Unigene14283_A.per,Unigene36613_S.cyn,Unigene38863_S.cyn,Unigene12964_A.yam,Unigene4305_S.cyn,Unigene14530_A.per,Unigene5758_Ac.sel,Unigene11737_S.cyn,BGIBMGA007110-PA_BOMMO,Unigene32591_R.new,Unigene5781_Ac.sel,Unigene3750_A.ass,Unigene24272_A.ass,Unigene24491_A.ass,Unigene30751_R.new,Unigene16176_R.new,Unigene35589_A.per,Unigene24099_S.cyn,Unigene19717_S.cyn,Unigene14223_A.per,Unigene13648_Ac.s…
332	9	Unigene30710_R.new,Unigene5579_A.ass,BGIBMGA007672-PA_BOMMO,Unigene30711_R.new,Unigene5953_A.yam,Unigene6012_Ac.sel,Unigene24327_S.cyn,Unigene28671_A.per,Unigene6013_Ac.sel,
333	14	Unigene35602_A.per,Unigene7422_R.new,Unigene17504_A.yam,Unigene17588_R.new,Unigene3480_S.cyn,Unigene16726_A.per,Unigene11182_S.cyn,Unigene10720_S.cyn,BGIBMGA006641-PA_BOMMO,Unigene24452_A.ass,Unigene39532_Ac.sel,Unigene13205_A.ass,Unigene12853_A.yam,Unigene11839_Ac.sel,
334	7	Unigene10999_Ac.sel,Unigene27895_A.per,Unigene7516_A.ass,Unigene5205_R.new,Unigene24479_S.cyn,BGIBMGA007712-PA_BOMMO,Unigene27328_A.yam,
335	12	Unigene25382_A.yam,Unigene4302_A.ass,Unigene8827_A.yam,Unigene31800_R.new,Unigene27485_S.cyn,Unigene25383_A.yam,Unigene24800_Ac.sel,Unigene42057_A.yam,Unigene28808_A.per,Unigene21687_A.yam,BGIBMGA006751-PA_BOMMO,Unigene34099_A.yam,
336	10	Unigene33133_A.ass,Unigene5700_A.per,Unigene35062_R.new,Unigene39649_S.cyn,Unigene47590_S.cyn,Unigene15827_A.yam,Unigene38842_Ac.sel,Unigene25828_A.ass,BGIBMGA012463-PA_BOMMO,Unigene15826_A.yam,
337	13	Unigene40401_A.per,Unigene27224_Ac.sel,Unigene40285_A.per,Unigene20230_A.per,Unigene40906_A.per,Unigene40535_A.per,Unigene14855_A.ass,Unigene14607_A.yam,Unigene40752_A.per,Unigene41025_A.per,Unigene27482_S.cyn,BGIBMGA012904-PA_BOMMO,Unigene33901_R.new,
338	5	BGIBMGA003980-PA_BOMMO,Unigene32540_A.yam,Unigene37059_S.cyn,Unigene36619_Ac.sel,Unigene28592_A.ass,
339	7	BGIBMGA012295-PA_BOMMO,Unigene6100_A.per,Unigene16533_R.new,Unigene28842_Ac.sel,Unigene8168_A.ass,Unigene31696_A.yam,Unigene30609_S.cyn,
340	7	Unigene29405_R.new,Unigene10115_Ac.sel,Unigene9806_S.cyn,Unigene13689_A.ass,Unigene30492_A.yam,Unigene33902_A.per,BGIBMGA006221-PA_BOMMO,
341	9	Unigene29986_Ac.sel,Unigene7604_S.cyn,Unigene16117_R.new,BGIBMGA009918-PA_BOMMO,Unigene4446_A.per,Unigene6011_A.ass,Unigene4520_A.yam,Unigene4447_A.per,Unigene16116_R.new,
342	7	Unigene12655_S.cyn,Unigene18142_R.new,Unigene4749_A.yam,Unigene17476_A.per,Unigene14651_A.ass,Unigene30261_Ac.sel,BGIBMGA011280-PA_BOMMO,
343	10	Unigene12963_A.yam,Unigene5953_A.ass,Unigene30274_A.yam,Unigene3240_S.cyn,Unigene45221_R.new,Unigene9577_Ac.sel,Unigene5757_Ac.sel,Unigene18816_A.per,Unigene33493_R.new,BGIBMGA007505-PA_BOMMO,
344	4	Unigene17278_A.per,Unigene41422_S.cyn,Unigene37319_S.cyn,BGIBMGA012644-PA_BOMMO,
345	8	Unigene17428_A.per,Unigene13655_Ac.sel,Unigene9739_S.cyn,Unigene9740_S.cyn,Unigene3890_R.new,BGIBMGA009923-PA_BOMMO,Unigene17427_A.per,Unigene8478_A.ass,
346	10	Unigene46841_S.cyn,Unigene3912_A.per,Unigene35876_A.ass,Unigene40369_Ac.sel,Unigene9935_Ac.sel,Unigene40650_Ac.sel,Unigene40771_Ac.sel,Unigene40471_Ac.sel,Unigene26034_R.new,BGIBMGA000217-PA_BOMMO,
347	8	Unigene40226_S.cyn,Unigene6466_A.yam,Unigene42394_A.per,Unigene41920_A.yam,Unigene37200_A.ass,Unigene39309_R.new,Unigene8309_S.cyn,BGIBMGA014349-PA_BOMMO,
348	7	Unigene47206_R.new,Unigene15390_A.yam,BGIBMGA006956-PA_BOMMO,Unigene7177_S.cyn,Unigene15389_A.yam,Unigene47971_Ac.sel,Unigene45846_R.new,
349	4	Unigene41968_R.new,Unigene6734_A.per,BGIBMGA006955-PA_BOMMO,Unigene37805_Ac.sel,
350	2	BGIBMGA006577-PA_BOMMO,BGIBMGA012832-PA_BOMMO,
351	4	Unigene46097_R.new,BGIBMGA001999-PA_BOMMO,Unigene46351_A.yam,Unigene9999_A.yam,
352	2	BGIBMGA002446-PA_BOMMO,Unigene24646_S.cyn,
353	2	BGIBMGA004481-PA_BOMMO,Unigene38161_R.new,
354	2	BGIBMGA011875-PA_BOMMO,BGIBMGA009177-PA_BOMMO,
355	2	Unigene31090_A.per,BGIBMGA003133-PA_BOMMO,
356	3	Unigene10098_R.new,Unigene19882_A.yam,Unigene19723_Ac.sel,
357	7	Unigene14531_A.per,Unigene14243_R.new,Unigene22108_S.cyn,Unigene4630_A.ass,Unigene24642_Ac.sel,Unigene28284_S.cyn,Unigene30614_A.yam,
358	7	Unigene4374_A.per,Unigene13247_A.ass,Unigene24017_Ac.sel,BGIBMGA004228-PA_BOMMO,Unigene7020_S.cyn,Unigene17455_A.yam,Unigene33093_R.new,
359	3	Unigene37592_S.cyn,Unigene32680_R.new,Unigene32681_R.new,
360	2	BGIBMGA012646-PA_BOMMO,Unigene33638_A.ass,
361	9	Unigene6923_Ac.sel,Unigene23213_A.ass,Unigene23212_A.ass,Unigene11696_A.yam,BGIBMGA005409-PA_BOMMO,Unigene15217_A.per,Unigene11697_A.yam,Unigene6922_Ac.sel,Unigene31755_R.new,
362	79	BGIBMGA009203-PA_BOMMO,BGIBMGA012243-PA_BOMMO,BGIBMGA004842-PA_BOMMO,BGIBMGA002256-PA_BOMMO,BGIBMGA004552-PA_BOMMO,BGIBMGA001673-PA_BOMMO,BGIBMGA013804-PA_BOMMO,BGIBMGA004789-PA_BOMMO,BGIBMGA006543-PA_BOMMO,BGIBMGA009761-PA_BOMMO,BGIBMGA002701-PA_BOMMO,BGIBMGA001517-PA_BOMMO,BGIBMGA006969-PA_BOMMO,BGIBMGA012951-PA_BOMMO,BGIBMGA006660-PA_BOMMO,BGIBMGA003748-PA_BOMMO,BGIBMGA011060-PA_BOMMO,BGIBMGA0…
363	5	BGIBMGA012815-PA_BOMMO,BGIBMGA013101-PA_BOMMO,BGIBMGA001134-PA_BOMMO,BGIBMGA008527-PA_BOMMO,BGIBMGA004173-PA_BOMMO,
364	2	BGIBMGA005825-PA_BOMMO,BGIBMGA013620-PA_BOMMO,
365	11	Unigene13378_R.new,Unigene19351_S.cyn,Unigene13137_A.per,Unigene2960_A.ass,Unigene19352_S.cyn,Unigene11396_A.yam,Unigene25073_Ac.sel,BGIBMGA001882-PA_BOMMO,Unigene13379_R.new,Unigene13136_A.per,Unigene11395_A.yam,
366	2	BGIBMGA007794-PA_BOMMO,Unigene9542_S.cyn,
367	8	Unigene19350_S.cyn,Unigene19349_S.cyn,Unigene35106_Ac.sel,Unigene13135_A.per,Unigene19348_S.cyn,BGIBMGA001881-PA_BOMMO,Unigene19346_S.cyn,Unigene19347_S.cyn,
368	4	Unigene39261_A.per,Unigene14876_S.cyn,Unigene40388_Ac.sel,Unigene8638_A.yam,
369	4	Unigene27335_A.per,Unigene15174_R.new,Unigene27333_A.per,BGIBMGA006922-PA_BOMMO,
370	2	Unigene22503_Ac.sel,Unigene22502_Ac.sel,
371	2	BGIBMGA008560-PA_BOMMO,Unigene5715_S.cyn,
372	2	Unigene5714_S.cyn,Unigene33617_Ac.sel,
373	2	Unigene19498_A.yam,Unigene36212_A.ass,
374	3	Unigene22238_S.cyn,Unigene22237_S.cyn,Unigene22504_Ac.sel,
375	2	Unigene46422_R.new,Unigene16402_Ac.sel,
376	5	BGIBMGA006923-PA_BOMMO,Unigene18457_Ac.sel,Unigene17829_A.ass,Unigene27898_A.yam,Unigene14483_S.cyn,
377	3	BGIBMGA007588-PA_BOMMO,Unigene38145_Ac.sel,Unigene22698_A.per,
378	2	BGIBMGA002041-PA_BOMMO,BGIBMGA005245-PA_BOMMO,
379	2	Unigene33819_Ac.sel,Unigene17787_S.cyn,
380	2	BGIBMGA003046-PA_BOMMO,Unigene3624_A.per,
381	4	BGIBMGA004434-PA_BOMMO,BGIBMGA010264-PA_BOMMO,BGIBMGA007113-PA_BOMMO,BGIBMGA004883-PA_BOMMO,
382	4	BGIBMGA002255-PA_BOMMO,BGIBMGA008804-PA_BOMMO,BGIBMGA007998-PA_BOMMO,BGIBMGA002873-PA_BOMMO,
383	3	BGIBMGA006084-PA_BOMMO,BGIBMGA011371-PA_BOMMO,BGIBMGA004654-PA_BOMMO,
384	5	Unigene14347_S.cyn,Unigene19001_Ac.sel,Unigene18471_A.ass,Unigene15946_A.yam,BGIBMGA013044-PA_BOMMO,
385	2	BGIBMGA014096-PA_BOMMO,BGIBMGA011401-PA_BOMMO,
386	4	BGIBMGA008601-PA_BOMMO,BGIBMGA013284-PA_BOMMO,BGIBMGA008580-PA_BOMMO,BGIBMGA013278-PA_BOMMO,
387	3	Unigene11727_A.per,Unigene6934_A.yam,BGIBMGA013045-PA_BOMMO,
388	25	BGIBMGA000342-PA_BOMMO,BGIBMGA000325-PA_BOMMO,BGIBMGA002549-PA_BOMMO,BGIBMGA012607-PA_BOMMO,BGIBMGA012605-PA_BOMMO,BGIBMGA000346-PA_BOMMO,BGIBMGA002664-PA_BOMMO,BGIBMGA012596-PA_BOMMO,BGIBMGA012594-PA_BOMMO,BGIBMGA000340-PA_BOMMO,BGIBMGA000343-PA_BOMMO,BGIBMGA012657-PA_BOMMO,BGIBMGA011998-PA_BOMMO,BGIBMGA000345-PA_BOMMO,BGIBMGA012603-PA_BOMMO,BGIBMGA000369-PA_BOMMO,BGIBMGA007015-PA_BOMMO,BGIBMGA0…
389	11	Unigene42046_R.new,Unigene42553_R.new,Unigene32600_S.cyn,Unigene12170_A.per,Unigene5173_A.yam,Unigene12639_A.yam,Unigene16972_A.ass,Unigene17144_A.per,Unigene37677_R.new,BGIBMGA002548-PA_BOMMO,Unigene33062_Ac.sel,
390	4	BGIBMGA012213-PA_BOMMO,Unigene29668_S.cyn,Unigene34930_A.per,Unigene33156_Ac.sel,
391	13	Unigene24291_A.ass,Unigene21039_A.yam,BGIBMGA000327-PA_BOMMO,Unigene8986_R.new,Unigene28758_Ac.sel,Unigene19794_A.ass,Unigene32133_A.yam,Unigene34922_Ac.sel,Unigene14299_A.per,Unigene36691_S.cyn,Unigene38226_A.per,Unigene36493_S.cyn,Unigene14298_A.per,
392	6	BGIBMGA000336-PA_BOMMO,Unigene6984_A.per,Unigene4977_R.new,Unigene9335_Ac.sel,Unigene30379_A.yam,Unigene23732_A.ass,
393	13	Unigene34244_A.yam,Unigene33763_A.yam,BGIBMGA000324-PA_BOMMO,Unigene3739_R.new,Unigene6224_Ac.sel,Unigene13745_A.per,Unigene29288_S.cyn,Unigene8061_S.cyn,Unigene8448_Ac.sel,Unigene26019_A.ass,Unigene8605_A.yam,Unigene22716_A.ass,Unigene8449_Ac.sel,
394	3	Unigene7949_A.per,BGIBMGA000326-PA_BOMMO,Unigene45463_R.new,
395	3	Unigene9775_A.yam,BGIBMGA000333-PA_BOMMO,BGIBMGA000332-PA_BOMMO,
396	2	Unigene8742_A.ass,BGIBMGA000334-PA_BOMMO,
397	2	Unigene29610_Ac.sel,BGIBMGA000338-PA_BOMMO,
398	7	Unigene39944_A.yam,Unigene25394_A.ass,Unigene42034_A.yam,Unigene34284_R.new,BGIBMGA005277-PA_BOMMO,Unigene34972_A.per,Unigene27602_Ac.sel,
399	2	BGIBMGA005148-PA_BOMMO,Unigene7959_Ac.sel,
400	8	Unigene15075_A.yam,Unigene21955_A.per,Unigene34681_R.new,Unigene12065_Ac.sel,Unigene38535_S.cyn,Unigene34682_R.new,Unigene30925_S.cyn,BGIBMGA000328-PA_BOMMO,
401	3	Unigene8994_A.per,Unigene10327_A.yam,BGIBMGA014015-PA_BOMMO,
402	18	Unigene1712_A.yam,Unigene41140_A.per,Unigene2083_A.yam,Unigene41299_A.per,Unigene2182_A.yam,Unigene778_S.cyn,Unigene2215_A.yam,Unigene41008_A.per,Unigene31019_A.per,Unigene15532_A.per,Unigene27575_A.yam,Unigene3309_R.new,Unigene17215_A.ass,Unigene48864_R.new,Unigene1171_Ac.sel,Unigene40199_A.per,Unigene26937_A.per,Unigene41407_A.per,
403	20	Unigene4778_A.per,Unigene14765_A.yam,Unigene19412_A.yam,Unigene7922_R.new,Unigene24953_S.cyn,Unigene2539_Ac.sel,Unigene30697_A.yam,Unigene23705_R.new,Unigene4625_R.new,Unigene2551_A.yam,Unigene16508_S.cyn,Unigene25888_S.cyn,Unigene1_Ac.sel,Unigene47020_Ac.sel,Unigene36983_A.ass,Unigene17622_A.ass,Unigene2581_A.yam,Unigene1781_A.yam,Unigene29182_R.new,Unigene19153_A.yam,
404	22	Unigene2799_A.yam,Unigene28206_R.new,Unigene11351_A.ass,Unigene10580_A.yam,Unigene1985_S.cyn,Unigene22771_Ac.sel,Unigene1965_S.cyn,Unigene3190_R.new,Unigene11353_A.ass,Unigene2906_Ac.sel,Unigene22772_Ac.sel,Unigene25961_A.per,Unigene3619_Ac.sel,Unigene27625_R.new,Unigene28574_A.per,Unigene26589_Ac.sel,Unigene11350_A.ass,Unigene1640_S.cyn,Unigene10969_A.ass,Unigene20639_A.ass,Unigene3107_Ac.sel,Un…
405	19	Unigene1862_A.yam,Unigene28671_Ac.sel,Unigene26662_R.new,Unigene12044_A.yam,Unigene2005_Ac.sel,Unigene13221_A.ass,Unigene26083_A.yam,Unigene2878_A.yam,Unigene26658_R.new,Unigene26617_A.per,BGIBMGA013207-PA_BOMMO,Unigene10004_Ac.sel,Unigene14297_A.per,Unigene13464_Ac.sel,Unigene26663_R.new,Unigene5314_A.per,Unigene29558_A.per,Unigene13222_A.ass,Unigene19158_S.cyn,
406	10	Unigene32172_A.per,Unigene33536_A.ass,Unigene13278_A.yam,Unigene37408_Ac.sel,Unigene47546_Ac.sel,Unigene16998_S.cyn,Unigene11866_A.per,Unigene42585_R.new,Unigene46953_A.per,Unigene19647_S.cyn,
407	3	Unigene34911_Ac.sel,Unigene15285_A.per,Unigene6095_A.yam,
408	8	Unigene4229_Ac.sel,Unigene5644_S.cyn,Unigene23242_Ac.sel,Unigene1944_S.cyn,Unigene4231_Ac.sel,Unigene5645_S.cyn,Unigene618_S.cyn,Unigene1642_S.cyn,
409	9	Unigene47417_S.cyn,Unigene20161_A.per,Unigene10300_S.cyn,Unigene20993_S.cyn,Unigene25663_A.ass,Unigene31701_S.cyn,Unigene2064_R.new,Unigene51082_R.new,Unigene34387_S.cyn,
410	43	Unigene26614_A.per,Unigene19649_S.cyn,Unigene11492_A.per,Unigene23668_A.yam,Unigene19648_S.cyn,Unigene45210_S.cyn,Unigene28182_S.cyn,BGIBMGA012696-PA_BOMMO,Unigene1702_S.cyn,Unigene41429_S.cyn,Unigene30163_A.yam,Unigene10759_S.cyn,Unigene20936_Ac.sel,Unigene25106_A.ass,Unigene3349_A.per,Unigene1056_A.yam,Unigene5748_R.new,Unigene15494_R.new,Unigene459_A.yam,Unigene26655_R.new,Unigene19646_S.cyn,U…
411	3	Unigene13813_R.new,Unigene13778_R.new,Unigene28408_R.new,
412	23	Unigene35385_A.per,Unigene10886_A.per,Unigene18427_R.new,Unigene13788_Ac.sel,Unigene29918_Ac.sel,Unigene19175_A.ass,Unigene14146_A.per,Unigene19558_Ac.sel,Unigene26660_R.new,Unigene30805_R.new,Unigene31919_A.per,Unigene29762_Ac.sel,Unigene45261_A.per,Unigene14147_A.per,Unigene4002_A.per,Unigene8604_A.yam,Unigene5330_A.yam,Unigene26664_R.new,Unigene22499_A.per,Unigene15302_A.yam,Unigene31885_A.yam…
413	3	Unigene20492_A.yam,Unigene1236_S.cyn,Unigene34276_S.cyn,
414	4	Unigene21824_S.cyn,Unigene7580_Ac.sel,Unigene28719_Ac.sel,Unigene21823_S.cyn,
415	5	Unigene37711_A.yam,Unigene19947_A.yam,Unigene19052_S.cyn,Unigene37695_A.ass,Unigene9122_A.yam,
416	29	Unigene7127_Ac.sel,Unigene16619_R.new,Unigene45065_S.cyn,Unigene19905_S.cyn,Unigene39289_A.per,Unigene6326_A.yam,Unigene3479_R.new,Unigene11579_A.ass,Unigene22566_A.yam,Unigene16296_A.per,Unigene19903_S.cyn,Unigene6654_S.cyn,Unigene30619_A.yam,Unigene18095_A.yam,Unigene3468_R.new,Unigene33479_A.per,Unigene15698_A.per,Unigene12954_A.per,Unigene25642_A.per,Unigene22769_Ac.sel,Unigene20956_S.cyn,Uni…
417	14	Unigene32509_Ac.sel,Unigene11525_A.per,Unigene32510_Ac.sel,Unigene22772_A.per,Unigene20930_A.yam,Unigene24148_S.cyn,Unigene25169_A.ass,Unigene30911_A.per,Unigene44792_Ac.sel,Unigene25637_A.per,Unigene34886_R.new,Unigene35616_A.ass,Unigene20857_A.yam,Unigene42347_A.yam,
418	9	Unigene26595_A.yam,Unigene11577_A.ass,Unigene35124_A.ass,Unigene41651_A.per,Unigene25636_A.per,Unigene45266_A.per,Unigene39618_R.new,Unigene26596_A.yam,Unigene12972_A.ass,
419	3	Unigene8698_A.yam,Unigene30766_A.per,Unigene18633_Ac.sel,
420	32	Unigene20408_S.cyn,Unigene12939_R.new,Unigene19051_S.cyn,Unigene3405_A.per,Unigene27624_R.new,Unigene23620_A.yam,Unigene9123_Ac.sel,Unigene21525_Ac.sel,Unigene11383_A.yam,Unigene25959_A.per,Unigene12408_Ac.sel,Unigene19054_S.cyn,Unigene27623_R.new,Unigene9641_Ac.sel,Unigene13967_A.per,Unigene15544_A.yam,Unigene16182_A.yam,Unigene7486_A.ass,Unigene20407_S.cyn,Unigene19053_S.cyn,Unigene19050_S.cyn,…
421	14	Unigene7623_A.per,Unigene32634_A.per,Unigene18565_R.new,Unigene19997_Ac.sel,Unigene40192_R.new,Unigene35114_Ac.sel,Unigene18670_R.new,Unigene46582_Ac.sel,Unigene21514_A.yam,Unigene34589_R.new,Unigene26132_A.ass,Unigene8218_A.per,Unigene8858_A.yam,Unigene10006_R.new,
422	2	Unigene11381_A.yam,Unigene532_Ac.sel,
423	4	Unigene31241_Ac.sel,Unigene16484_A.per,Unigene22409_A.yam,Unigene17243_A.per,
424	2	Unigene9638_A.yam,Unigene19580_A.per,
425	15	Unigene6408_A.per,Unigene39301_Ac.sel,Unigene49062_R.new,Unigene13292_A.per,Unigene35043_A.yam,Unigene17372_Ac.sel,Unigene17640_Ac.sel,Unigene13293_A.per,Unigene13294_A.per,Unigene7697_A.per,Unigene33330_A.per,Unigene13477_S.cyn,Unigene26188_R.new,Unigene33880_A.per,Unigene32463_A.per,
426	3	Unigene10418_Ac.sel,Unigene37172_R.new,Unigene29042_A.yam,
427	29	Unigene1369_A.per,Unigene926_R.new,Unigene20929_S.cyn,Unigene506_A.per,Unigene20931_S.cyn,Unigene3492_R.new,Unigene1404_Ac.sel,Unigene792_A.ass,Unigene852_R.new,Unigene1244_R.new,Unigene841_A.per,Unigene20785_S.cyn,Unigene7449_S.cyn,Unigene10879_A.ass,Unigene40810_A.per,Unigene3321_A.per,Unigene10875_A.ass,Unigene2749_R.new,Unigene43972_R.new,Unigene21340_Ac.sel,Unigene11023_Ac.sel,Unigene2885_A.…
428	20	Unigene2664_Ac.sel,Unigene1748_S.cyn,Unigene2296_R.new,Unigene106_S.cyn,Unigene2145_Ac.sel,Unigene806_R.new,Unigene2675_Ac.sel,Unigene2705_R.new,Unigene1769_R.new,Unigene1976_S.cyn,Unigene21341_Ac.sel,Unigene3407_A.per,Unigene5221_S.cyn,Unigene925_S.cyn,Unigene5392_Ac.sel,Unigene3391_R.new,Unigene1916_S.cyn,Unigene939_S.cyn,Unigene2132_Ac.sel,Unigene2795_A.per,
429	16	Unigene40255_Ac.sel,Unigene30472_A.per,Unigene139_A.yam,Unigene1603_A.per,Unigene29964_Ac.sel,Unigene43702_A.per,Unigene612_R.new,Unigene2412_A.yam,Unigene735_Ac.sel,Unigene11638_Ac.sel,Unigene10884_A.ass,Unigene19744_Ac.sel,Unigene835_A.per,Unigene7191_A.yam,Unigene750_R.new,Unigene1284_S.cyn,
430	7	Unigene44991_R.new,Unigene21807_A.yam,Unigene37138_A.per,Unigene42259_S.cyn,Unigene534_Ac.sel,Unigene1108_S.cyn,Unigene32774_A.yam,
431	2	Unigene10928_A.ass,Unigene10761_A.yam,
432	8	Unigene21338_Ac.sel,Unigene284_A.yam,Unigene1129_A.per,Unigene9577_A.yam,Unigene8442_A.per,Unigene32828_A.ass,Unigene46517_A.yam,Unigene22965_A.per,
433	5	Unigene32974_A.per,Unigene44045_A.yam,Unigene253_A.yam,Unigene137_Ac.sel,Unigene300_A.per,
434	3	Unigene31125_S.cyn,Unigene30536_S.cyn,Unigene17839_S.cyn,
435	41	Unigene46730_Ac.sel,Unigene46781_A.yam,Unigene19786_S.cyn,Unigene30440_S.cyn,Unigene47123_A.per,Unigene47606_A.per,Unigene7152_A.yam,Unigene18458_R.new,Unigene12475_A.per,Unigene32432_A.per,Unigene46208_A.yam,Unigene3231_S.cyn,Unigene42278_A.per,Unigene32673_S.cyn,Unigene22542_A.ass,Unigene36144_A.ass,Unigene1184_R.new,Unigene15533_A.per,Unigene35376_A.per,Unigene8005_A.per,Unigene31348_S.cyn,Uni…
436	8	Unigene18813_A.ass,Unigene7906_A.ass,Unigene28850_S.cyn,Unigene28315_A.ass,Unigene42746_Ac.sel,Unigene27726_A.per,Unigene17392_A.per,Unigene35771_Ac.sel,
437	5	Unigene34218_Ac.sel,Unigene37122_R.new,Unigene25330_A.ass,Unigene36511_A.yam,Unigene43840_A.per,
438	24	Unigene20479_A.yam,Unigene29621_A.ass,Unigene36117_Ac.sel,Unigene10890_A.per,Unigene32868_Ac.sel,Unigene37731_A.per,Unigene46094_R.new,Unigene30418_A.per,Unigene24563_R.new,Unigene44685_A.per,Unigene16094_A.ass,Unigene36391_A.yam,Unigene46665_A.yam,Unigene44767_A.yam,Unigene36234_A.per,Unigene5632_A.yam,Unigene9758_A.per,Unigene28746_A.ass,Unigene43927_A.yam,Unigene13951_Ac.sel,Unigene6360_A.yam,…
439	9	Unigene16994_S.cyn,Unigene37796_A.per,Unigene37326_A.per,Unigene14202_Ac.sel,Unigene14003_S.cyn,Unigene24185_A.per,Unigene4585_A.ass,Unigene29197_A.ass,Unigene48018_A.per,
440	20	Unigene31649_A.per,Unigene3401_A.yam,Unigene17131_S.cyn,Unigene35161_R.new,Unigene42554_R.new,Unigene42820_R.new,Unigene22773_Ac.sel,Unigene1294_R.new,Unigene19074_A.yam,Unigene5122_A.yam,Unigene21987_A.ass,Unigene7410_R.new,Unigene21506_Ac.sel,Unigene45526_A.per,Unigene19600_S.cyn,Unigene44525_Ac.sel,Unigene22774_Ac.sel,Unigene27621_R.new,Unigene18557_A.yam,Unigene26036_A.yam,
441	11	Unigene33300_R.new,Unigene34295_Ac.sel,Unigene18396_Ac.sel,Unigene22778_R.new,Unigene20958_A.yam,Unigene47378_S.cyn,Unigene27775_A.ass,Unigene6904_A.yam,Unigene9496_A.per,Unigene17088_A.per,Unigene9690_Ac.sel,
442	21	Unigene26785_R.new,Unigene26020_A.per,Unigene3998_A.per,Unigene16381_A.yam,Unigene12017_Ac.sel,Unigene22299_A.yam,Unigene26789_R.new,Unigene26782_R.new,Unigene43952_A.yam,Unigene17756_A.yam,Unigene10932_A.per,Unigene5130_R.new,Unigene4133_R.new,Unigene34547_A.per,Unigene31298_Ac.sel,Unigene26787_R.new,Unigene32863_Ac.sel,Unigene31166_Ac.sel,Unigene26788_R.new,Unigene12942_A.yam,Unigene12941_A.yam,
443	82	Unigene27746_R.new,Unigene5236_A.ass,Unigene25417_A.per,Unigene19075_Ac.sel,Unigene57_S.cyn,Unigene27143_R.new,Unigene4836_Ac.sel,Unigene2312_Ac.sel,Unigene4575_S.cyn,Unigene33348_S.cyn,Unigene28477_Ac.sel,Unigene47562_S.cyn,Unigene22448_A.per,Unigene16472_A.ass,Unigene40175_A.per,Unigene2939_Ac.sel,Unigene28901_A.per,Unigene33647_A.yam,Unigene4666_S.cyn,Unigene19440_A.per,Unigene46851_Ac.sel,Uni…
444	7	Unigene26661_R.new,Unigene9511_A.ass,Unigene17951_A.per,Unigene48221_A.per,Unigene680_A.yam,Unigene49988_R.new,Unigene27890_A.per,
445	19	Unigene1816_S.cyn,Unigene2318_Ac.sel,Unigene6742_S.cyn,BGIBMGA008438-PA_BOMMO,Unigene15328_A.yam,Unigene3394_R.new,Unigene9115_Ac.sel,Unigene33058_A.per,Unigene15614_A.per,Unigene6892_S.cyn,Unigene3445_R.new,Unigene8128_Ac.sel,Unigene25653_A.per,Unigene25654_A.per,Unigene2826_Ac.sel,Unigene3279_R.new,Unigene30904_R.new,Unigene28421_S.cyn,Unigene2335_Ac.sel,
446	2	Unigene36085_A.ass,Unigene29216_R.new,
447	29	Unigene29329_S.cyn,Unigene14777_A.yam,Unigene37231_A.per,Unigene41875_A.yam,Unigene727_A.ass,Unigene34141_R.new,Unigene384_A.ass,Unigene47994_A.per,Unigene29761_A.yam,Unigene24701_A.ass,Unigene8721_A.yam,Unigene48331_A.per,Unigene34411_A.yam,Unigene17160_A.yam,Unigene26695_S.cyn,Unigene33417_A.yam,Unigene35400_Ac.sel,Unigene34402_A.ass,Unigene8513_A.per,Unigene27951_A.yam,Unigene36694_Ac.sel,Unig…
448	3	Unigene20380_Ac.sel,Unigene33808_Ac.sel,Unigene39583_Ac.sel,
449	3	Unigene17685_A.yam,Unigene37485_A.ass,Unigene30759_A.per,
450	10	Unigene19846_A.yam,Unigene22891_A.per,Unigene18927_Ac.sel,Unigene2791_A.per,Unigene42947_A.per,Unigene27534_Ac.sel,Unigene31428_A.yam,Unigene38081_R.new,Unigene16737_Ac.sel,Unigene18696_Ac.sel,
451	11	Unigene18413_A.per,Unigene16447_A.per,Unigene16045_R.new,Unigene28420_A.yam,Unigene15467_A.yam,Unigene47938_Ac.sel,Unigene4048_A.per,Unigene26823_Ac.sel,Unigene5024_S.cyn,Unigene12313_S.cyn,Unigene18034_A.per,
452	34	Unigene26090_A.per,Unigene3130_A.per,Unigene24173_A.yam,Unigene3950_Ac.sel,Unigene1804_A.per,Unigene3068_Ac.sel,Unigene2894_Ac.sel,Unigene3386_A.per,Unigene3181_Ac.sel,Unigene2354_Ac.sel,Unigene2655_Ac.sel,Unigene6786_S.cyn,Unigene1111_S.cyn,Unigene2679_A.yam,Unigene708_Ac.sel,Unigene23998_Ac.sel,Unigene24172_A.yam,Unigene3438_R.new,Unigene2517_Ac.sel,Unigene2792_A.yam,Unigene3476_R.new,Unigene16…
453	10	Unigene6827_S.cyn,Unigene30732_Ac.sel,Unigene17928_A.yam,Unigene16349_A.yam,Unigene20339_A.ass,Unigene11049_Ac.sel,Unigene10699_A.yam,Unigene16348_A.yam,Unigene19804_Ac.sel,Unigene41083_A.per,
454	6	Unigene615_R.new,Unigene1312_S.cyn,Unigene1933_A.per,Unigene187_Ac.sel,Unigene7716_A.per,Unigene10787_A.per,
455	18	Unigene86_A.per,Unigene15300_A.yam,Unigene26657_R.new,Unigene34093_A.per,Unigene35981_Ac.sel,Unigene19414_R.new,Unigene15301_A.yam,Unigene14808_R.new,Unigene496_A.per,Unigene15689_A.ass,Unigene44515_S.cyn,Unigene1343_A.per,Unigene28950_A.ass,Unigene31888_Ac.sel,Unigene176_A.yam,Unigene26361_S.cyn,Unigene21232_R.new,Unigene36045_A.per,
456	56	Unigene25479_A.per,Unigene1998_S.cyn,Unigene3087_Ac.sel,Unigene2489_A.yam,Unigene2692_A.yam,Unigene16038_A.per,Unigene3439_A.per,Unigene3410_A.per,Unigene2023_S.cyn,Unigene2862_Ac.sel,Unigene3441_A.per,Unigene867_A.ass,Unigene13786_A.per,Unigene25480_A.per,Unigene3007_Ac.sel,Unigene5391_Ac.sel,Unigene3154_Ac.sel,Unigene3081_A.per,Unigene3424_R.new,Unigene1513_A.yam,Unigene553_A.ass,Unigene3482_R.…
457	15	Unigene3368_A.per,Unigene3337_A.per,Unigene2807_A.yam,Unigene2449_A.yam,Unigene3026_A.per,Unigene2326_A.yam,Unigene1996_S.cyn,Unigene1501_A.yam,Unigene3091_Ac.sel,Unigene3163_Ac.sel,Unigene19742_S.cyn,Unigene19744_S.cyn,Unigene1606_A.yam,Unigene2602_A.yam,Unigene3369_A.per,
458	3	Unigene23455_A.yam,Unigene23051_Ac.sel,Unigene23052_Ac.sel,
459	30	Unigene12018_A.yam,Unigene31034_A.yam,Unigene45451_A.yam,Unigene24873_Ac.sel,Unigene46534_Ac.sel,Unigene20320_Ac.sel,Unigene679_A.per,Unigene14149_A.yam,Unigene23564_A.ass,Unigene24872_Ac.sel,Unigene14410_R.new,Unigene25420_A.per,Unigene36678_A.yam,Unigene27391_A.per,Unigene25056_A.ass,Unigene47476_Ac.sel,Unigene15534_A.per,Unigene13099_A.per,Unigene34731_A.per,Unigene36815_A.per,Unigene39918_A.p…
460	8	Unigene16203_S.cyn,Unigene51020_R.new,Unigene11736_S.cyn,Unigene237_A.ass,Unigene37752_Ac.sel,Unigene45901_A.yam,Unigene45_A.ass,Unigene28355_S.cyn,
461	7	Unigene1595_S.cyn,Unigene2897_A.per,Unigene24658_Ac.sel,Unigene3967_S.cyn,Unigene2893_A.per,Unigene12587_A.per,Unigene12177_A.yam,
462	13	Unigene18076_A.per,Unigene28201_A.yam,Unigene25241_S.cyn,Unigene1245_R.new,Unigene14370_A.ass,Unigene18462_A.yam,Unigene15224_S.cyn,Unigene34601_A.yam,Unigene26955_Ac.sel,Unigene416_S.cyn,Unigene47874_Ac.sel,Unigene28446_A.yam,Unigene861_A.per,
463	8	Unigene26581_R.new,Unigene23013_S.cyn,Unigene12192_A.yam,Unigene26587_R.new,Unigene25261_A.per,Unigene13042_A.per,Unigene1117_A.ass,Unigene25257_A.per,
464	3	Unigene46766_S.cyn,Unigene26679_Ac.sel,Unigene40308_Ac.sel,
465	15	Unigene30859_R.new,Unigene458_A.ass,Unigene677_A.ass,Unigene15039_A.per,Unigene28365_R.new,Unigene26450_A.yam,Unigene15038_A.per,Unigene22193_S.cyn,Unigene3387_A.per,Unigene14058_A.per,Unigene5492_A.ass,Unigene2165_Ac.sel,Unigene36384_Ac.sel,Unigene12977_R.new,Unigene2205_A.ass,
466	63	Unigene947_Ac.sel,Unigene3315_R.new,Unigene13620_S.cyn,Unigene42265_S.cyn,Unigene2657_A.yam,Unigene1737_A.yam,Unigene132_A.ass,Unigene1733_S.cyn,Unigene1943_A.per,Unigene2865_Ac.sel,Unigene1350_A.per,Unigene27884_A.per,Unigene3467_R.new,Unigene3332_A.per,Unigene1761_A.per,Unigene1148_A.yam,Unigene12889_R.new,Unigene917_A.yam,Unigene2510_Ac.sel,Unigene13359_S.cyn,Unigene2818_Ac.sel,Unigene931_A.as…
467	13	Unigene21049_S.cyn,Unigene28685_A.per,Unigene10820_A.yam,Unigene2664_A.yam,Unigene27276_A.per,Unigene25464_A.per,Unigene3177_Ac.sel,Unigene36_Ac.sel,Unigene25462_A.per,Unigene454_S.cyn,Unigene21048_S.cyn,Unigene10819_A.yam,Unigene1622_A.yam,
468	6	Unigene15979_R.new,Unigene6034_A.yam,Unigene10721_A.yam,Unigene38043_Ac.sel,Unigene16332_A.yam,Unigene39535_R.new,
469	4	Unigene3059_A.ass,Unigene25379_R.new,Unigene33643_Ac.sel,Unigene4344_R.new,
470	9	Unigene9882_A.yam,Unigene51503_R.new,Unigene25926_A.per,Unigene585_R.new,Unigene6078_A.yam,Unigene1154_A.ass,Unigene41202_A.per,Unigene32068_Ac.sel,Unigene9931_A.ass,
471	19	Unigene26665_S.cyn,Unigene13133_A.per,Unigene2955_A.per,Unigene27567_Ac.sel,Unigene5611_Ac.sel,Unigene13129_A.per,Unigene2505_A.yam,Unigene18335_A.yam,Unigene7138_Ac.sel,Unigene24746_A.yam,Unigene15353_Ac.sel,Unigene2007_R.new,Unigene2106_R.new,Unigene12713_A.per,Unigene1466_A.per,Unigene14099_A.per,Unigene13056_Ac.sel,Unigene14101_A.per,Unigene5690_Ac.sel,
472	55	Unigene6508_A.yam,Unigene25679_A.yam,Unigene4824_S.cyn,Unigene28009_A.yam,Unigene8450_Ac.sel,Unigene35730_A.yam,Unigene30940_Ac.sel,Unigene10118_Ac.sel,Unigene7557_Ac.sel,Unigene13275_Ac.sel,Unigene18489_R.new,Unigene17904_A.ass,Unigene13562_A.yam,Unigene9771_A.ass,Unigene2016_S.cyn,Unigene4825_S.cyn,Unigene4080_A.yam,Unigene27412_Ac.sel,Unigene32609_A.yam,Unigene25418_A.per,Unigene9489_Ac.sel,Un…
473	10	Unigene46304_A.per,Unigene31588_Ac.sel,Unigene13279_S.cyn,Unigene15122_Ac.sel,Unigene18221_A.ass,Unigene1419_S.cyn,Unigene20010_Ac.sel,Unigene36007_A.per,Unigene11599_S.cyn,Unigene14493_A.ass,
474	5	Unigene35136_A.ass,Unigene17931_Ac.sel,Unigene493_A.yam,Unigene44025_S.cyn,Unigene12175_R.new,
475	14	Unigene115_S.cyn,Unigene322_S.cyn,Unigene1331_S.cyn,Unigene8025_R.new,Unigene448_S.cyn,Unigene1879_S.cyn,Unigene2642_R.new,Unigene21478_A.per,Unigene1247_S.cyn,Unigene171_S.cyn,Unigene28157_S.cyn,Unigene37493_A.ass,Unigene1984_Ac.sel,Unigene260_A.per,
476	2	Unigene24152_A.yam,Unigene19741_S.cyn,
477	7	Unigene951_A.per,Unigene14416_A.yam,Unigene629_A.ass,Unigene15873_A.per,Unigene37640_Ac.sel,Unigene15266_Ac.sel,Unigene33439_Ac.sel,
478	14	Unigene28643_R.new,Unigene29234_A.per,Unigene14906_A.yam,Unigene3615_A.per,Unigene6232_A.per,Unigene4653_A.per,Unigene7261_Ac.sel,Unigene11626_A.yam,Unigene32782_A.per,Unigene28602_Ac.sel,Unigene14324_R.new,Unigene36043_Ac.sel,Unigene28953_A.per,Unigene18415_A.per,
479	40	Unigene2074_A.per,BGIBMGA008217-PA_BOMMO,Unigene699_S.cyn,Unigene1550_Ac.sel,Unigene16856_A.per,Unigene1141_S.cyn,BGIBMGA007994-PA_BOMMO,Unigene1928_S.cyn,Unigene1516_S.cyn,Unigene28530_S.cyn,Unigene6937_A.ass,Unigene49_A.ass,Unigene348_S.cyn,Unigene632_A.ass,Unigene1809_A.yam,Unigene3095_A.per,Unigene2484_A.yam,Unigene366_A.per,Unigene1550_A.yam,Unigene14533_Ac.sel,BGIBMGA002306-PA_BOMMO,Unigene…
480	3	Unigene25501_R.new,Unigene25820_Ac.sel,Unigene27999_Ac.sel,
481	3	Unigene14289_A.ass,Unigene2827_A.per,Unigene2923_Ac.sel,
482	11	Unigene46221_S.cyn,Unigene9693_Ac.sel,BGIBMGA004975-PA_BOMMO,Unigene21153_A.yam,Unigene26396_A.ass,Unigene26595_A.ass,Unigene28250_A.per,Unigene31697_A.ass,Unigene5300_R.new,Unigene21494_R.new,Unigene39270_A.yam,
483	7	BGIBMGA001088-PA_BOMMO,BGIBMGA004768-PA_BOMMO,BGIBMGA001111-PA_BOMMO,BGIBMGA001045-PA_BOMMO,BGIBMGA005032-PA_BOMMO,BGIBMGA008686-PA_BOMMO,BGIBMGA003797-PA_BOMMO,
484	5	Unigene18098_S.cyn,Unigene20387_S.cyn,Unigene46704_Ac.sel,BGIBMGA001089-PA_BOMMO,Unigene20388_S.cyn,
485	6	Unigene20386_S.cyn,Unigene22959_A.per,Unigene24480_A.yam,Unigene23479_Ac.sel,BGIBMGA001087-PA_BOMMO,Unigene38793_R.new,
486	6	BGIBMGA003795-PA_BOMMO,BGIBMGA005029-PA_BOMMO,BGIBMGA004767-PA_BOMMO,BGIBMGA004752-PA_BOMMO,BGIBMGA004750-PA_BOMMO,BGIBMGA004778-PA_BOMMO,
487	2	BGIBMGA004887-PA_BOMMO,Unigene29437_R.new,
488	3	Unigene23979_S.cyn,Unigene11634_S.cyn,BGIBMGA001110-PA_BOMMO,
489	22	Unigene1167_S.cyn,Unigene44939_A.yam,Unigene37686_A.per,Unigene3088_S.cyn,Unigene44190_Ac.sel,Unigene10867_Ac.sel,Unigene28651_A.per,Unigene18223_S.cyn,Unigene1149_S.cyn,Unigene536_A.per,Unigene7287_A.yam,Unigene13657_Ac.sel,Unigene10318_R.new,Unigene43540_Ac.sel,Unigene23072_A.per,Unigene35336_S.cyn,Unigene2098_Ac.sel,Unigene25415_A.per,Unigene35055_A.per,Unigene40607_Ac.sel,Unigene516_A.per,Uni…
490	6	Unigene21193_S.cyn,Unigene25416_A.per,Unigene6808_A.per,Unigene21338_S.cyn,Unigene13231_S.cyn,Unigene10940_A.per,
491	13	Unigene23992_Ac.sel,Unigene8767_Ac.sel,Unigene5431_A.yam,Unigene7468_A.per,Unigene13682_S.cyn,Unigene44942_Ac.sel,Unigene20040_Ac.sel,Unigene7946_A.yam,Unigene29548_A.per,Unigene29422_A.per,Unigene23858_Ac.sel,Unigene31931_A.yam,Unigene8691_Ac.sel,
492	8	Unigene6216_S.cyn,Unigene1143_S.cyn,Unigene26248_S.cyn,Unigene133_S.cyn,Unigene11340_S.cyn,Unigene758_R.new,Unigene964_S.cyn,Unigene13020_S.cyn,
493	2	Unigene38490_A.yam,Unigene38326_A.yam,
494	7	Unigene14958_R.new,Unigene4637_A.yam,Unigene28548_R.new,Unigene14628_A.yam,Unigene1308_A.per,Unigene1868_A.per,Unigene37991_R.new,
495	12	Unigene1713_S.cyn,Unigene32358_A.yam,Unigene10489_A.ass,Unigene13785_A.per,Unigene5486_A.ass,Unigene27282_A.ass,Unigene21494_A.yam,Unigene34180_A.per,Unigene28691_Ac.sel,Unigene36113_A.per,Unigene16158_A.yam,Unigene16159_A.yam,
496	6	Unigene21507_Ac.sel,Unigene21504_Ac.sel,Unigene27535_Ac.sel,Unigene25233_A.yam,Unigene12940_R.new,Unigene18676_A.per,
497	7	Unigene22265_S.cyn,Unigene35587_Ac.sel,Unigene22266_S.cyn,Unigene29269_A.ass,Unigene28915_A.per,Unigene18776_Ac.sel,Unigene28916_A.per,
498	5	Unigene2031_A.yam,Unigene1107_A.per,Unigene497_S.cyn,Unigene28445_A.yam,Unigene29531_A.ass,
499	5	Unigene29016_A.ass,Unigene20791_Ac.sel,Unigene18104_A.ass,Unigene38098_A.yam,Unigene14300_Ac.sel,
500	2	Unigene993_R.new,Unigene1782_R.new,
501	23	Unigene39978_Ac.sel,Unigene1002_A.yam,Unigene10302_Ac.sel,Unigene30412_Ac.sel,Unigene8652_S.cyn,Unigene6651_A.yam,Unigene35618_R.new,Unigene10362_A.ass,Unigene11195_R.new,Unigene3137_A.per,Unigene40174_A.per,Unigene27648_A.ass,Unigene6656_A.per,Unigene41633_R.new,Unigene9383_A.ass,Unigene16808_Ac.sel,Unigene35159_A.per,Unigene8262_A.per,Unigene28053_Ac.sel,Unigene27005_R.new,Unigene6031_R.new,Uni…
502	2	Unigene11962_A.per,Unigene6958_A.ass,
503	3	Unigene33823_A.ass,Unigene47045_R.new,Unigene46540_R.new,
504	8	Unigene32874_A.per,Unigene12593_A.per,Unigene4726_Ac.sel,Unigene2658_A.yam,Unigene10706_A.yam,Unigene3277_A.per,Unigene3968_S.cyn,Unigene1662_S.cyn,
505	2	Unigene34706_S.cyn,Unigene2340_R.new,
506	9	Unigene23079_S.cyn,Unigene28496_Ac.sel,Unigene15479_Ac.sel,Unigene33557_A.per,Unigene25503_Ac.sel,Unigene914_A.yam,Unigene12589_A.per,Unigene2595_A.per,Unigene2623_A.per,
507	59	Unigene10770_A.yam,Unigene26148_A.per,Unigene2456_Ac.sel,Unigene23700_A.yam,Unigene1856_S.cyn,Unigene26145_A.per,Unigene1019_A.per,Unigene936_S.cyn,Unigene2554_A.per,Unigene5378_A.per,Unigene24123_A.yam,Unigene2333_A.per,Unigene18550_Ac.sel,Unigene2654_R.new,Unigene2243_R.new,Unigene1642_Ac.sel,Unigene21155_A.yam,Unigene932_Ac.sel,Unigene701_A.per,Unigene19573_A.ass,Unigene1589_Ac.sel,Unigene1085…
508	4	Unigene24119_A.yam,Unigene24117_A.yam,Unigene43478_R.new,Unigene3947_Ac.sel,
509	5	Unigene40757_R.new,Unigene32076_A.yam,Unigene4975_R.new,Unigene17642_A.yam,Unigene13554_A.yam,
510	9	Unigene34635_A.per,Unigene42831_R.new,Unigene1667_R.new,Unigene46189_A.yam,Unigene17990_S.cyn,Unigene723_A.per,Unigene13832_A.yam,Unigene1141_A.per,Unigene43044_R.new,
511	10	Unigene34497_A.yam,Unigene26999_S.cyn,Unigene14296_A.per,Unigene3756_A.ass,Unigene36815_Ac.sel,Unigene9042_S.cyn,Unigene47527_S.cyn,Unigene45338_A.per,Unigene44858_A.yam,Unigene19319_Ac.sel,
512	16	Unigene17913_A.yam,Unigene16781_A.ass,Unigene22574_A.yam,Unigene20830_A.yam,Unigene47867_A.per,Unigene3390_A.yam,Unigene37632_A.per,Unigene46130_A.yam,Unigene31127_A.yam,Unigene9633_S.cyn,Unigene11286_R.new,Unigene46057_A.per,Unigene26366_A.yam,Unigene34522_A.ass,Unigene34238_A.per,Unigene10523_Ac.sel,
513	43	Unigene811_A.yam,Unigene14502_S.cyn,Unigene16879_A.per,Unigene1521_A.per,Unigene10476_A.per,Unigene5708_S.cyn,Unigene4240_A.yam,Unigene40426_A.per,Unigene38827_A.yam,Unigene30834_A.yam,Unigene26653_A.ass,Unigene13844_A.yam,Unigene30343_A.per,Unigene20062_A.per,Unigene49104_R.new,Unigene43687_A.per,Unigene40358_A.yam,Unigene11019_A.ass,Unigene17579_A.yam,Unigene11017_A.ass,Unigene13845_A.yam,Unige…
514	15	Unigene4586_A.yam,Unigene42941_A.yam,Unigene32697_A.per,Unigene9669_A.yam,Unigene44224_A.yam,Unigene34268_A.per,Unigene47001_Ac.sel,Unigene1560_S.cyn,Unigene8724_S.cyn,Unigene6962_A.yam,Unigene39594_A.per,Unigene31154_R.new,Unigene36962_A.ass,Unigene37813_A.per,Unigene34247_A.yam,
515	64	Unigene13574_A.per,Unigene2029_R.new,Unigene21918_A.per,Unigene20909_S.cyn,Unigene2508_A.per,Unigene20908_S.cyn,Unigene3239_A.per,Unigene1709_S.cyn,Unigene4532_S.cyn,Unigene2132_R.new,Unigene34115_S.cyn,Unigene4557_A.yam,Unigene3017_R.new,Unigene2360_A.per,Unigene10891_A.ass,Unigene16646_A.per,Unigene1872_S.cyn,Unigene3086_A.per,Unigene13572_A.per,Unigene26507_A.yam,Unigene2512_A.yam,Unigene810_S…
516	3	Unigene584_A.per,Unigene921_S.cyn,Unigene35374_Ac.sel,
517	39	Unigene46377_A.yam,Unigene3162_Ac.sel,Unigene36292_A.per,Unigene37748_A.yam,Unigene10817_A.yam,Unigene188_A.per,Unigene31471_S.cyn,Unigene19580_A.yam,Unigene42750_Ac.sel,Unigene8406_S.cyn,Unigene760_A.per,Unigene22768_Ac.sel,Unigene2614_A.per,Unigene6436_A.per,Unigene46156_A.per,Unigene43546_A.yam,Unigene14413_S.cyn,Unigene12951_S.cyn,Unigene40503_A.per,Unigene16392_Ac.sel,Unigene33664_Ac.sel,Uni…
518	2	Unigene34134_A.ass,Unigene40069_A.yam,
519	2	Unigene22843_S.cyn,Unigene30796_S.cyn,
520	2	Unigene5687_S.cyn,Unigene1030_S.cyn,
521	28	Unigene15590_A.yam,Unigene39877_A.yam,Unigene43199_S.cyn,Unigene31438_A.yam,Unigene20611_A.per,Unigene30593_A.per,Unigene21112_A.per,Unigene11318_S.cyn,Unigene8407_A.yam,Unigene3236_A.yam,Unigene17568_A.ass,Unigene16030_A.yam,Unigene45044_A.yam,Unigene34291_A.ass,Unigene42162_A.per,Unigene40200_A.yam,Unigene11216_A.per,Unigene36362_A.yam,Unigene19411_A.ass,Unigene4182_A.yam,Unigene31501_S.cyn,Uni…
522	19	Unigene14300_A.per,Unigene13731_Ac.sel,Unigene9501_A.ass,Unigene13523_A.ass,Unigene30995_R.new,Unigene429_A.yam,Unigene30994_R.new,Unigene21521_A.yam,Unigene23043_A.ass,Unigene7870_A.per,Unigene32597_S.cyn,Unigene20477_A.yam,Unigene10668_Ac.sel,Unigene25457_A.per,Unigene874_A.yam,Unigene28374_A.per,Unigene14201_A.ass,Unigene854_A.yam,Unigene24173_S.cyn,
523	18	Unigene37714_A.per,Unigene9982_A.per,Unigene23088_A.per,Unigene18063_Ac.sel,Unigene40735_S.cyn,Unigene25130_A.per,Unigene10423_A.per,Unigene41211_A.yam,Unigene39555_A.per,Unigene40078_A.per,Unigene21581_A.ass,Unigene47373_S.cyn,Unigene33216_A.yam,Unigene21411_A.per,Unigene14339_A.ass,Unigene16693_Ac.sel,Unigene37871_S.cyn,Unigene36392_A.ass,
524	2	Unigene10781_R.new,Unigene42188_R.new,
525	2	Unigene47040_R.new,Unigene51324_R.new,
526	8	Unigene33081_A.yam,Unigene35768_A.ass,Unigene25456_A.per,Unigene5878_A.yam,Unigene16599_A.yam,Unigene33941_A.per,Unigene17657_A.ass,Unigene19447_A.yam,
527	13	Unigene23015_A.per,Unigene42378_S.cyn,Unigene17940_A.per,Unigene18570_A.per,Unigene2307_A.per,Unigene47914_Ac.sel,Unigene37651_Ac.sel,Unigene18051_A.ass,Unigene11991_A.per,Unigene669_A.yam,Unigene34756_A.ass,Unigene43590_A.per,Unigene35354_A.yam,
528	2	Unigene30450_A.yam,Unigene43484_A.per,
529	2	Unigene40756_R.new,Unigene43005_Ac.sel,
530	3	Unigene6493_A.yam,Unigene15362_S.cyn,Unigene10776_S.cyn,
531	5	Unigene18963_Ac.sel,Unigene40658_S.cyn,Unigene38012_A.per,Unigene33337_R.new,Unigene7404_A.per,
532	16	Unigene22902_A.yam,Unigene9082_A.per,Unigene38430_A.per,Unigene18094_S.cyn,Unigene17849_Ac.sel,Unigene15634_S.cyn,Unigene46035_Ac.sel,Unigene37647_Ac.sel,Unigene1314_S.cyn,Unigene491_S.cyn,Unigene23785_S.cyn,Unigene38424_R.new,Unigene8053_R.new,Unigene20120_R.new,Unigene13497_A.ass,Unigene31876_Ac.sel,
533	6	Unigene29260_Ac.sel,Unigene5375_A.per,Unigene16354_Ac.sel,Unigene2325_S.cyn,Unigene43748_A.per,Unigene7431_A.per,
534	9	Unigene2927_A.per,Unigene38573_Ac.sel,Unigene7683_A.ass,Unigene44328_A.yam,Unigene252_S.cyn,Unigene23712_A.ass,Unigene700_A.ass,Unigene44926_R.new,Unigene27479_A.per,
535	3	Unigene42649_Ac.sel,Unigene37247_A.yam,Unigene25046_A.per,
536	4	Unigene45332_A.per,Unigene22668_A.yam,Unigene14163_Ac.sel,BGIBMGA011494-PA_BOMMO,
537	3	Unigene230_Ac.sel,Unigene45474_S.cyn,Unigene17725_R.new,
538	9	Unigene8915_Ac.sel,Unigene35825_A.per,Unigene31122_Ac.sel,Unigene25655_A.ass,Unigene25902_A.ass,Unigene39182_S.cyn,Unigene22887_A.per,Unigene24243_R.new,Unigene12152_A.yam,
539	28	Unigene23704_Ac.sel,Unigene3235_A.per,Unigene3439_R.new,Unigene29216_A.yam,Unigene24018_S.cyn,Unigene1707_R.new,Unigene40399_S.cyn,Unigene15901_R.new,BGIBMGA009954-PA_BOMMO,Unigene3598_A.yam,Unigene15244_A.per,Unigene29475_R.new,Unigene800_R.new,Unigene24328_A.yam,Unigene28117_Ac.sel,Unigene28870_Ac.sel,Unigene34824_Ac.sel,Unigene32229_A.yam,Unigene3312_R.new,Unigene2934_R.new,Unigene35350_A.per,…
540	161	Unigene37045_R.new,Unigene825_Ac.sel,Unigene2739_Ac.sel,Unigene205_A.ass,Unigene1283_Ac.sel,Unigene3256_A.per,Unigene6197_A.yam,Unigene2956_A.per,Unigene26944_A.per,Unigene2059_A.per,Unigene3070_A.per,Unigene12410_S.cyn,Unigene791_A.ass,Unigene1254_A.per,Unigene318_A.yam,Unigene31941_A.ass,Unigene478_S.cyn,Unigene31591_S.cyn,Unigene26108_S.cyn,Unigene888_A.ass,Unigene532_S.cyn,Unigene6586_R.new,U…
541	2	Unigene8758_A.ass,Unigene46702_Ac.sel,
542	9	Unigene33818_A.yam,Unigene18262_R.new,Unigene36429_A.ass,Unigene47931_Ac.sel,Unigene17107_A.per,Unigene33324_A.ass,Unigene29212_A.per,Unigene43763_A.yam,Unigene303_S.cyn,
543	6	Unigene48247_A.per,Unigene37694_S.cyn,Unigene8914_Ac.sel,Unigene4447_A.yam,Unigene41333_A.yam,Unigene19831_Ac.sel,
544	7	Unigene22192_S.cyn,Unigene15647_A.yam,Unigene18327_A.yam,Unigene27816_A.yam,Unigene12976_R.new,Unigene32074_R.new,Unigene13472_A.ass,
545	16	Unigene1726_R.new,Unigene35503_A.yam,Unigene48446_R.new,Unigene46653_Ac.sel,Unigene32239_A.per,Unigene34462_R.new,Unigene2415_A.yam,Unigene12680_S.cyn,Unigene36986_R.new,Unigene40353_A.per,Unigene8110_R.new,Unigene12188_S.cyn,Unigene2394_R.new,Unigene37945_S.cyn,Unigene47335_Ac.sel,Unigene2357_R.new,
546	71	Unigene35470_A.yam,Unigene36335_Ac.sel,Unigene13589_A.ass,Unigene4054_Ac.sel,Unigene47670_A.per,Unigene643_Ac.sel,Unigene2054_R.new,Unigene39545_S.cyn,Unigene42707_Ac.sel,Unigene28645_A.per,Unigene32461_R.new,Unigene28646_A.per,Unigene2677_R.new,Unigene23597_Ac.sel,Unigene9681_S.cyn,Unigene29543_R.new,Unigene23947_A.yam,Unigene24383_Ac.sel,Unigene142_Ac.sel,Unigene7531_A.ass,Unigene3586_A.yam,Uni…
547	6	Unigene20181_Ac.sel,Unigene46845_A.yam,Unigene26714_A.per,Unigene23011_A.per,Unigene47714_A.per,Unigene39835_Ac.sel,
548	20	Unigene18277_S.cyn,Unigene24112_A.per,Unigene27548_A.per,Unigene2176_A.per,Unigene33725_Ac.sel,Unigene37477_A.yam,Unigene31075_A.per,Unigene16193_Ac.sel,Unigene33016_A.yam,Unigene15441_A.yam,Unigene11930_A.per,Unigene11682_R.new,Unigene8737_R.new,Unigene4909_S.cyn,Unigene28998_A.ass,Unigene39900_A.per,Unigene30290_Ac.sel,Unigene19578_A.yam,Unigene31941_S.cyn,Unigene23592_A.per,
549	5	Unigene15798_R.new,Unigene32566_A.yam,Unigene14515_S.cyn,Unigene29215_A.yam,Unigene17211_A.per,
550	6	Unigene4404_A.ass,Unigene11245_A.yam,Unigene11244_A.yam,Unigene13385_A.yam,Unigene11249_A.yam,Unigene722_A.yam,
551	6	Unigene46148_Ac.sel,Unigene37879_A.per,Unigene23160_A.per,Unigene36981_A.ass,Unigene19323_Ac.sel,Unigene3372_A.yam,
552	6	Unigene21124_A.yam,Unigene13194_A.per,Unigene13196_A.per,Unigene3608_A.ass,Unigene763_A.ass,Unigene2026_A.yam,
553	32	Unigene272_A.ass,Unigene2176_Ac.sel,Unigene752_Ac.sel,Unigene29307_A.yam,Unigene2398_Ac.sel,Unigene2432_A.per,Unigene17704_A.ass,Unigene1465_Ac.sel,Unigene38730_A.yam,Unigene42201_A.per,Unigene40534_A.per,Unigene18560_Ac.sel,Unigene1811_S.cyn,Unigene9744_R.new,Unigene437_A.ass,Unigene22704_A.ass,Unigene7655_S.cyn,Unigene31460_A.ass,Unigene11365_Ac.sel,Unigene26833_A.ass,Unigene40756_A.per,Unigene…
554	2	Unigene84_Ac.sel,Unigene193_Ac.sel,
555	25	Unigene1233_A.per,Unigene18583_S.cyn,Unigene1687_A.yam,BGIBMGA007995-PA_BOMMO,Unigene31782_R.new,Unigene40527_A.per,Unigene28735_A.yam,Unigene2718_A.yam,Unigene28734_A.yam,Unigene18270_A.yam,Unigene27689_Ac.sel,Unigene24885_Ac.sel,Unigene194_A.per,Unigene40869_A.per,Unigene7668_A.per,Unigene3297_A.per,Unigene5337_A.ass,Unigene6886_R.new,Unigene40698_A.per,Unigene704_A.yam,Unigene24884_Ac.sel,Unig…
556	5	BGIBMGA004071-PA_BOMMO,BGIBMGA012392-PA_BOMMO,BGIBMGA010105-PA_BOMMO,BGIBMGA003793-PA_BOMMO,BGIBMGA004435-PA_BOMMO,
557	3	Unigene2090_A.per,Unigene27688_Ac.sel,BGIBMGA004589-PA_BOMMO,
558	2	Unigene1747_R.new,Unigene38113_Ac.sel,
559	12	Unigene1924_S.cyn,Unigene1484_S.cyn,Unigene12534_S.cyn,Unigene1974_S.cyn,Unigene1291_S.cyn,Unigene1407_S.cyn,Unigene6781_S.cyn,Unigene1838_S.cyn,Unigene1306_S.cyn,Unigene28715_S.cyn,Unigene15573_S.cyn,Unigene1495_S.cyn,
560	17	Unigene26259_Ac.sel,Unigene7270_Ac.sel,Unigene756_A.per,Unigene4790_Ac.sel,Unigene14941_A.yam,Unigene4941_A.per,Unigene2507_A.yam,Unigene1437_A.yam,Unigene28412_Ac.sel,Unigene17200_A.ass,Unigene9252_Ac.sel,Unigene905_A.ass,Unigene7321_Ac.sel,Unigene1513_R.new,Unigene4788_Ac.sel,Unigene29560_R.new,Unigene31212_Ac.sel,
561	7	Unigene12151_A.yam,Unigene15251_Ac.sel,Unigene35124_R.new,Unigene12150_A.yam,Unigene20200_A.ass,Unigene37696_Ac.sel,Unigene42767_A.yam,
562	17	Unigene2001_Ac.sel,Unigene8018_A.per,Unigene4977_Ac.sel,Unigene46622_Ac.sel,Unigene14824_A.per,Unigene46269_R.new,Unigene2925_Ac.sel,Unigene4910_R.new,Unigene24696_A.yam,Unigene5438_A.yam,Unigene4976_Ac.sel,Unigene9276_Ac.sel,Unigene26754_Ac.sel,Unigene24065_R.new,Unigene11498_A.per,Unigene2860_Ac.sel,Unigene14822_A.per,
563	2	Unigene1738_Ac.sel,Unigene20239_Ac.sel,
564	8	Unigene3033_Ac.sel,Unigene926_A.ass,Unigene3130_Ac.sel,Unigene3176_A.per,Unigene6749_S.cyn,Unigene1925_S.cyn,Unigene850_A.ass,Unigene28647_A.per,
565	15	Unigene32474_A.per,Unigene28114_S.cyn,Unigene1957_R.new,Unigene16005_A.ass,Unigene27227_A.per,Unigene46445_A.per,Unigene3183_R.new,Unigene20692_A.per,Unigene3230_R.new,Unigene3171_R.new,Unigene36926_A.per,Unigene3361_R.new,Unigene46777_A.yam,Unigene30138_Ac.sel,Unigene1291_R.new,
566	2	Unigene25365_Ac.sel,Unigene1113_A.yam,
567	5	Unigene38071_Ac.sel,BGIBMGA011112-PA_BOMMO,Unigene36927_A.per,Unigene16843_A.per,Unigene45249_Ac.sel,
568	2	Unigene5571_A.per,BGIBMGA003570-PA_BOMMO,
569	2	Unigene45558_A.yam,Unigene46545_S.cyn,
570	2	BGIBMGA004170-PA_BOMMO,BGIBMGA012813-PA_BOMMO,
571	5	Unigene102_A.ass,Unigene340_Ac.sel,Unigene45693_A.per,Unigene1237_S.cyn,Unigene286_A.ass,
572	3	Unigene4694_R.new,Unigene36425_A.ass,Unigene10114_A.yam,
573	3	BGIBMGA009553-PA_BOMMO,Unigene20934_A.yam,Unigene37434_Ac.sel,
574	5	Unigene37818_S.cyn,Unigene38379_Ac.sel,Unigene28984_S.cyn,Unigene30687_A.ass,Unigene21771_S.cyn,
575	6	Unigene3142_R.new,Unigene22016_R.new,Unigene14308_S.cyn,Unigene47832_A.per,Unigene32870_A.ass,Unigene2148_R.new,
576	4	Unigene43527_S.cyn,Unigene2839_R.new,Unigene11945_S.cyn,Unigene30226_S.cyn,
577	3	Unigene40087_A.per,Unigene41837_S.cyn,Unigene46420_A.per,
578	2	BGIBMGA006276-PA_BOMMO,BGIBMGA002632-PA_BOMMO,
579	4	Unigene4337_A.ass,Unigene849_A.ass,Unigene27720_A.per,Unigene27721_A.per,
580	2	Unigene36062_A.ass,Unigene36075_Ac.sel,
581	9	Unigene30944_A.per,Unigene28975_A.yam,Unigene1596_Ac.sel,BGIBMGA005610-PA_BOMMO,Unigene20044_S.cyn,Unigene26419_A.ass,Unigene2324_A.per,BGIBMGA014330-PA_BOMMO,Unigene14485_Ac.sel,
582	6	BGIBMGA013329-PA_BOMMO,Unigene41753_Ac.sel,Unigene35124_A.yam,Unigene39800_A.per,Unigene16770_A.ass,Unigene19915_Ac.sel,
583	4	Unigene19835_A.yam,Unigene19713_Ac.sel,Unigene38572_R.new,Unigene44175_Ac.sel,
584	3	Unigene39808_A.per,Unigene3240_Ac.sel,Unigene32934_A.yam,
585	8	Unigene22303_A.per,Unigene41446_S.cyn,Unigene47739_Ac.sel,Unigene17791_Ac.sel,Unigene36187_Ac.sel,Unigene37100_A.per,Unigene13265_A.per,Unigene15907_S.cyn,
586	4	Unigene1084_R.new,BGIBMGA011541-PA_BOMMO,Unigene2996_R.new,Unigene3333_R.new,
587	3	Unigene26920_A.yam,Unigene51699_R.new,Unigene36559_Ac.sel,
588	5	Unigene40593_A.per,Unigene39978_A.per,Unigene40382_A.per,Unigene40305_A.per,Unigene38257_A.per,
589	11	Unigene21372_A.per,Unigene38007_A.per,Unigene43816_A.per,Unigene5350_A.yam,Unigene26220_A.ass,Unigene25193_R.new,Unigene8459_A.ass,Unigene46585_A.yam,Unigene46830_A.per,Unigene39438_A.per,Unigene22598_R.new,
590	9	Unigene2784_R.new,Unigene1961_S.cyn,Unigene2958_R.new,Unigene2506_R.new,Unigene2528_R.new,Unigene1856_R.new,Unigene3081_R.new,Unigene1504_R.new,Unigene978_R.new,
591	2	Unigene43705_S.cyn,Unigene34478_Ac.sel,
592	5	Unigene23749_A.ass,Unigene40053_A.yam,Unigene29818_A.per,Unigene8384_A.per,Unigene5876_A.yam,
593	3	Unigene44468_Ac.sel,Unigene44703_Ac.sel,Unigene29244_A.ass,
594	2	Unigene17175_Ac.sel,Unigene47791_A.per,
595	5	Unigene18637_A.yam,Unigene13551_Ac.sel,Unigene11855_A.per,Unigene16079_R.new,Unigene6556_A.ass,
596	8	Unigene16811_A.per,Unigene3680_A.ass,BGIBMGA006191-PA_BOMMO,Unigene15649_R.new,Unigene9434_S.cyn,Unigene26430_Ac.sel,Unigene26429_Ac.sel,Unigene17107_A.yam,
597	5	Unigene5763_A.ass,Unigene18172_A.yam,Unigene6120_A.yam,Unigene18832_R.new,Unigene31169_A.per,
598	2	Unigene3794_Ac.sel,Unigene18854_S.cyn,
599	11	Unigene20544_A.yam,Unigene17290_R.new,Unigene26580_R.new,Unigene14723_A.yam,Unigene35599_R.new,Unigene26579_R.new,Unigene4770_A.yam,Unigene3793_Ac.sel,Unigene2952_A.per,Unigene25258_A.per,Unigene25262_A.per,
600	2	Unigene17294_Ac.sel,Unigene18218_A.yam,
601	3	Unigene13384_A.yam,Unigene25899_Ac.sel,Unigene25900_Ac.sel,
602	3	Unigene1638_A.per,Unigene31489_A.yam,Unigene2741_A.per,
603	2	Unigene12994_R.new,Unigene18560_R.new,
604	3	Unigene28823_R.new,Unigene28825_R.new,Unigene12798_R.new,
605	4	Unigene2174_Ac.sel,Unigene72_Ac.sel,Unigene130_Ac.sel,Unigene2045_Ac.sel,
606	3	Unigene19651_A.yam,Unigene14448_A.per,Unigene27914_A.yam,
607	73	Unigene21499_S.cyn,Unigene310_R.new,Unigene3248_R.new,Unigene3410_R.new,Unigene986_R.new,Unigene7414_S.cyn,Unigene1204_R.new,Unigene4183_S.cyn,Unigene29368_S.cyn,Unigene1252_R.new,Unigene813_R.new,Unigene2098_R.new,Unigene11534_S.cyn,Unigene518_R.new,Unigene2762_R.new,Unigene18301_S.cyn,Unigene1298_R.new,Unigene26770_S.cyn,Unigene39316_R.new,Unigene1664_S.cyn,Unigene8915_R.new,Unigene8172_S.cyn,U…
608	18	Unigene25265_S.cyn,Unigene8411_S.cyn,Unigene1583_S.cyn,Unigene27920_S.cyn,Unigene18540_S.cyn,Unigene21022_S.cyn,Unigene13882_S.cyn,Unigene24343_S.cyn,Unigene1338_S.cyn,Unigene2028_S.cyn,Unigene2061_S.cyn,Unigene13423_S.cyn,Unigene14632_S.cyn,Unigene207_S.cyn,Unigene21021_S.cyn,Unigene8220_S.cyn,Unigene40327_S.cyn,Unigene33490_S.cyn,
609	6	Unigene28402_S.cyn,Unigene1390_S.cyn,Unigene1506_A.per,Unigene16217_A.yam,Unigene1046_S.cyn,Unigene203_S.cyn,
610	18	Unigene1778_R.new,Unigene10286_S.cyn,Unigene9705_S.cyn,Unigene963_R.new,Unigene906_R.new,Unigene1830_R.new,Unigene1475_R.new,Unigene2253_R.new,Unigene31019_S.cyn,Unigene7304_S.cyn,Unigene31534_S.cyn,Unigene3096_R.new,Unigene35297_S.cyn,Unigene4569_R.new,Unigene1674_S.cyn,Unigene444_R.new,Unigene3214_R.new,Unigene2564_R.new,
611	4	Unigene7803_R.new,BGIBMGA006547-PA_BOMMO,Unigene46317_Ac.sel,BGIBMGA011163-PA_BOMMO,
612	4	Unigene40407_S.cyn,Unigene20213_S.cyn,Unigene16206_S.cyn,Unigene45911_Ac.sel,
613	5	Unigene11037_S.cyn,Unigene9283_S.cyn,Unigene24563_S.cyn,Unigene31612_S.cyn,Unigene636_R.new,
614	6	Unigene18292_S.cyn,Unigene6474_S.cyn,Unigene146_S.cyn,Unigene1488_S.cyn,BGIBMGA003059-PA_BOMMO,Unigene13328_S.cyn,
615	2	Unigene6601_R.new,Unigene17751_Ac.sel,
616	4	Unigene6962_R.new,Unigene3174_A.per,Unigene38253_Ac.sel,Unigene10759_A.per,
617	2	Unigene1442_S.cyn,Unigene1307_S.cyn,
618	2	Unigene36566_S.cyn,Unigene16110_S.cyn,
619	2	Unigene39100_S.cyn,Unigene5525_S.cyn,
620	2	Unigene7331_S.cyn,Unigene29634_S.cyn,
621	2	Unigene31310_S.cyn,Unigene7995_S.cyn,
622	4	Unigene8922_S.cyn,Unigene22349_A.per,Unigene36966_A.per,Unigene44416_A.per,
623	3	Unigene10700_A.yam,Unigene5668_A.yam,Unigene35216_A.per,
624	6	Unigene28904_R.new,Unigene2246_R.new,Unigene34816_R.new,Unigene5960_S.cyn,Unigene911_R.new,Unigene881_R.new,
625	2	Unigene31247_S.cyn,Unigene27128_S.cyn,
626	2	Unigene37774_S.cyn,Unigene25917_S.cyn,
627	2	Unigene9665_A.yam,Unigene20826_Ac.sel,
628	3	Unigene2166_R.new,Unigene4053_S.cyn,Unigene11457_S.cyn,
629	3	Unigene28779_A.per,BGIBMGA004433-PA_BOMMO,BGIBMGA013367-PA_BOMMO,
630	10	Unigene17566_A.per,Unigene4393_A.per,Unigene5388_A.yam,Unigene29697_R.new,Unigene9206_Ac.sel,BGIBMGA005903-PA_BOMMO,Unigene10160_A.ass,Unigene9879_A.per,Unigene29613_A.per,Unigene29698_R.new,
631	4	Unigene34032_R.new,Unigene21769_A.per,Unigene30962_A.ass,BGIBMGA010086-PA_BOMMO,
632	3	Unigene47922_Ac.sel,Unigene39765_Ac.sel,Unigene41858_S.cyn,
633	6	Unigene40883_Ac.sel,Unigene10424_S.cyn,Unigene33958_S.cyn,Unigene18680_S.cyn,Unigene42595_S.cyn,Unigene3959_S.cyn,
634	3	Unigene44875_R.new,Unigene44956_R.new,Unigene43777_R.new,
635	2	Unigene9830_R.new,Unigene11118_R.new,
636	7	Unigene34478_A.ass,Unigene41982_Ac.sel,Unigene34631_Ac.sel,Unigene29491_A.ass,Unigene36309_Ac.sel,Unigene362_Ac.sel,Unigene4731_A.yam,
637	3	Unigene13833_Ac.sel,Unigene31123_A.yam,Unigene39996_A.per,
638	3	Unigene19630_A.per,Unigene16361_A.yam,Unigene18739_A.yam,
639	2	Unigene37851_A.per,Unigene757_A.per,
640	19	Unigene17599_A.per,Unigene15554_S.cyn,Unigene16360_A.yam,Unigene645_Ac.sel,Unigene28407_A.ass,Unigene18451_R.new,Unigene43378_S.cyn,Unigene9180_Ac.sel,Unigene22158_A.ass,Unigene18810_A.yam,Unigene24752_Ac.sel,Unigene2422_Ac.sel,Unigene12995_Ac.sel,Unigene7277_A.per,Unigene14420_A.ass,Unigene6265_A.yam,Unigene24751_Ac.sel,Unigene2136_Ac.sel,Unigene21372_S.cyn,
641	12	Unigene30385_A.ass,Unigene33365_A.ass,Unigene782_A.yam,Unigene26158_S.cyn,Unigene42359_A.per,Unigene34105_S.cyn,Unigene2310_Ac.sel,Unigene40934_Ac.sel,Unigene23695_A.yam,Unigene797_S.cyn,Unigene19929_A.yam,Unigene23439_Ac.sel,
642	3	Unigene1970_A.per,Unigene17991_Ac.sel,Unigene3371_A.per,
643	18	Unigene4505_Ac.sel,Unigene1714_R.new,Unigene31037_A.ass,Unigene32518_A.ass,Unigene30930_A.ass,Unigene4506_Ac.sel,Unigene41052_A.per,Unigene30589_A.ass,Unigene1812_Ac.sel,Unigene29338_A.yam,Unigene1954_R.new,Unigene10395_A.per,Unigene2163_Ac.sel,Unigene135_Ac.sel,Unigene25631_Ac.sel,Unigene5061_A.ass,Unigene2019_Ac.sel,Unigene517_R.new,
644	9	Unigene18700_Ac.sel,Unigene1433_Ac.sel,Unigene14820_S.cyn,Unigene690_Ac.sel,Unigene38987_S.cyn,Unigene2242_Ac.sel,Unigene33362_A.per,Unigene34115_Ac.sel,Unigene18884_A.yam,
645	2	Unigene36318_Ac.sel,Unigene5697_A.per,
646	3	Unigene3920_A.yam,Unigene34029_A.per,Unigene18709_A.yam,
647	2	Unigene13812_R.new,Unigene48198_R.new,
648	3	BGIBMGA014535-PA_BOMMO,Unigene6683_R.new,Unigene20703_Ac.sel,
649	282	Unigene12571_A.per,Unigene31856_A.yam,Unigene1434_A.per,Unigene1741_R.new,Unigene3461_R.new,Unigene26331_A.yam,Unigene20957_A.yam,Unigene37461_A.per,Unigene32495_Ac.sel,Unigene13217_A.per,Unigene24000_A.yam,Unigene39971_A.per,Unigene3817_A.per,Unigene7162_A.yam,Unigene4895_A.per,Unigene1477_A.per,Unigene19143_A.per,Unigene27026_Ac.sel,Unigene11666_A.ass,Unigene2845_A.per,Unigene2015_A.yam,Unigene…
650	13	Unigene9012_S.cyn,Unigene21869_S.cyn,Unigene3517_A.per,Unigene22850_Ac.sel,Unigene27027_Ac.sel,Unigene15295_R.new,Unigene28467_R.new,Unigene7247_Ac.sel,Unigene27571_A.yam,Unigene29262_R.new,Unigene2139_A.ass,Unigene26237_A.per,Unigene28250_A.yam,
651	20	Unigene10291_Ac.sel,Unigene25759_A.per,Unigene1659_A.per,Unigene192_A.per,Unigene458_A.per,Unigene1666_A.yam,Unigene6091_A.per,Unigene1891_R.new,Unigene4253_Ac.sel,Unigene16901_A.per,Unigene9056_A.per,Unigene1425_A.yam,Unigene1807_R.new,Unigene1700_R.new,Unigene619_A.per,Unigene1627_A.per,Unigene4256_Ac.sel,Unigene1023_R.new,Unigene2489_R.new,Unigene736_R.new,
652	6	Unigene50603_R.new,Unigene20746_R.new,Unigene19376_A.yam,Unigene9495_R.new,Unigene17823_S.cyn,Unigene39991_R.new,
653	13	BGIBMGA001720-PA_BOMMO,Unigene11379_S.cyn,Unigene27217_Ac.sel,Unigene9542_A.ass,Unigene33623_A.per,Unigene19002_R.new,Unigene20993_A.ass,Unigene28238_A.yam,Unigene27381_Ac.sel,Unigene21909_A.yam,Unigene37409_A.yam,Unigene15156_A.per,Unigene26975_S.cyn,
654	2	Unigene4260_Ac.sel,Unigene31510_Ac.sel,
655	3	Unigene29608_Ac.sel,Unigene40080_Ac.sel,Unigene29609_Ac.sel,
656	8	Unigene23748_Ac.sel,Unigene15044_A.per,Unigene2095_R.new,Unigene27580_A.per,Unigene27579_A.per,Unigene27581_A.per,Unigene1412_R.new,Unigene27582_A.per,
657	11	Unigene3660_A.per,Unigene3661_A.per,Unigene29586_Ac.sel,Unigene1052_A.ass,Unigene32219_A.yam,Unigene1036_A.ass,Unigene34788_R.new,Unigene23860_S.cyn,Unigene5443_Ac.sel,Unigene23859_S.cyn,Unigene34630_S.cyn,
658	4	Unigene23044_A.yam,Unigene39753_A.yam,Unigene31037_A.per,Unigene24596_A.yam,
659	10	Unigene22826_Ac.sel,Unigene22825_Ac.sel,Unigene28405_R.new,Unigene22824_Ac.sel,Unigene5751_S.cyn,Unigene29232_A.per,Unigene15213_A.ass,Unigene26761_A.yam,BGIBMGA004569-PA_BOMMO,Unigene14273_R.new,
660	27	Unigene36217_A.ass,Unigene23957_A.yam,Unigene13696_Ac.sel,Unigene10780_S.cyn,Unigene29193_R.new,Unigene5733_A.yam,Unigene25870_A.per,Unigene24482_A.ass,Unigene25867_A.per,Unigene23953_A.yam,Unigene23530_Ac.sel,Unigene26824_A.per,Unigene23954_A.yam,Unigene12206_A.per,Unigene12323_S.cyn,Unigene30832_R.new,BGIBMGA001661-PA_BOMMO,Unigene25868_A.per,Unigene23956_A.yam,Unigene29192_R.new,Unigene5662_A.…
661	14	Unigene22742_A.ass,Unigene16682_A.per,Unigene16683_A.per,Unigene2177_S.cyn,Unigene36096_R.new,Unigene2369_Ac.sel,Unigene15189_A.yam,Unigene18881_R.new,Unigene18065_R.new,BGIBMGA001778-PA_BOMMO,Unigene45572_Ac.sel,Unigene3909_S.cyn,Unigene30169_A.per,Unigene34152_A.ass,
662	10	Unigene6058_A.per,Unigene27995_R.new,Unigene12386_A.per,Unigene17119_A.yam,Unigene18847_Ac.sel,Unigene17849_R.new,Unigene27994_R.new,Unigene11873_Ac.sel,Unigene25350_A.ass,BGIBMGA002207-PA_BOMMO,
663	15	Unigene14682_R.new,BGIBMGA001656-PA_BOMMO,Unigene7774_Ac.sel,Unigene8_Ac.sel,Unigene4123_S.cyn,Unigene2256_R.new,Unigene32450_A.per,Unigene25307_Ac.sel,Unigene21529_A.ass,Unigene2139_Ac.sel,Unigene2949_Ac.sel,Unigene27467_A.per,Unigene14683_R.new,Unigene3910_S.cyn,Unigene27173_A.yam,
664	4	Unigene32302_R.new,Unigene21798_Ac.sel,Unigene34866_A.yam,Unigene7680_A.ass,
665	11	Unigene40758_A.yam,Unigene22022_Ac.sel,Unigene45567_A.per,Unigene1738_A.ass,Unigene34614_A.yam,Unigene22024_Ac.sel,Unigene29335_Ac.sel,Unigene15134_A.per,Unigene29304_A.ass,Unigene39714_Ac.sel,Unigene11862_R.new,
666	13	Unigene5308_A.per,Unigene8245_Ac.sel,Unigene17221_A.yam,Unigene22847_S.cyn,Unigene24512_A.per,BGIBMGA007659-PA_BOMMO,Unigene27733_A.ass,Unigene24316_A.ass,Unigene31668_R.new,Unigene32877_S.cyn,Unigene18407_A.yam,Unigene9437_Ac.sel,Unigene7070_R.new,
667	7	Unigene6444_R.new,Unigene16012_A.yam,Unigene8141_Ac.sel,Unigene11500_A.per,Unigene22962_A.ass,BGIBMGA012850-PA_BOMMO,Unigene10476_S.cyn,
668	11	Unigene23210_S.cyn,Unigene26437_A.per,Unigene33539_R.new,BGIBMGA001777-PA_BOMMO,Unigene29494_R.new,Unigene31211_A.per,Unigene27962_A.yam,Unigene10143_Ac.sel,Unigene2911_Ac.sel,Unigene11678_S.cyn,Unigene3440_A.ass,
669	16	Unigene556_A.per,Unigene2628_A.per,Unigene43172_R.new,BGIBMGA001615-PA_BOMMO,Unigene29769_A.per,Unigene29899_A.yam,Unigene29326_A.yam,Unigene33122_R.new,Unigene2561_S.cyn,Unigene27356_A.ass,Unigene10328_A.ass,Unigene30447_A.ass,Unigene28540_R.new,Unigene7070_Ac.sel,Unigene24440_S.cyn,Unigene19035_Ac.sel,
670	20	Unigene16056_R.new,BGIBMGA011906-PA_BOMMO,Unigene36928_Ac.sel,Unigene13940_S.cyn,Unigene13335_A.yam,Unigene30435_R.new,Unigene2965_A.yam,Unigene15226_R.new,Unigene25713_Ac.sel,Unigene13260_A.ass,Unigene13336_A.yam,Unigene4999_S.cyn,Unigene15793_A.per,Unigene4998_S.cyn,Unigene26933_Ac.sel,Unigene1604_S.cyn,Unigene16055_R.new,Unigene4800_A.ass,Unigene29743_Ac.sel,Unigene14113_A.per,
671	8	Unigene15735_A.per,Unigene17388_A.ass,Unigene14965_A.yam,Unigene18646_S.cyn,BGIBMGA001775-PA_BOMMO,Unigene17450_R.new,Unigene16125_A.ass,Unigene26076_Ac.sel,
672	72	BGIBMGA001680-PA_BOMMO,Unigene24842_A.yam,Unigene29063_A.per,BGIBMGA001685-PA_BOMMO,Unigene6083_S.cyn,Unigene25124_A.ass,BGIBMGA014538-PA_BOMMO,Unigene12404_S.cyn,Unigene27773_A.ass,BGIBMGA001681-PA_BOMMO,Unigene11479_S.cyn,Unigene15323_A.yam,Unigene23134_A.ass,Unigene14445_A.yam,Unigene4310_A.per,Unigene29228_A.yam,Unigene23588_R.new,Unigene26541_Ac.sel,Unigene5030_Ac.sel,Unigene28649_A.ass,Unig…
673	46	Unigene10819_R.new,Unigene1606_S.cyn,Unigene4587_A.per,Unigene3518_A.per,Unigene29048_Ac.sel,Unigene32631_A.ass,Unigene15231_A.per,Unigene25979_Ac.sel,Unigene20521_A.yam,BGIBMGA008429-PA_BOMMO,Unigene22822_A.ass,Unigene16559_R.new,Unigene28332_Ac.sel,Unigene7148_A.ass,Unigene2125_A.ass,Unigene338_R.new,Unigene15616_Ac.sel,Unigene5697_S.cyn,Unigene45774_A.per,Unigene25335_S.cyn,Unigene10166_S.cyn,…
674	23	Unigene19583_R.new,Unigene21354_A.per,Unigene29130_Ac.sel,Unigene28872_R.new,Unigene6116_S.cyn,Unigene28874_R.new,Unigene22027_Ac.sel,Unigene14370_A.yam,Unigene7076_S.cyn,Unigene22021_Ac.sel,Unigene22025_Ac.sel,Unigene27639_A.ass,Unigene22029_Ac.sel,Unigene9638_R.new,Unigene8022_A.per,Unigene28873_R.new,Unigene15135_A.per,BGIBMGA009009-PA_BOMMO,Unigene11990_S.cyn,Unigene17584_R.new,Unigene1739_A.…
675	15	Unigene13256_A.per,BGIBMGA010340-PA_BOMMO,Unigene16298_R.new,Unigene24201_S.cyn,Unigene21546_A.ass,Unigene1742_A.yam,Unigene31933_R.new,Unigene22192_A.per,Unigene1600_S.cyn,Unigene34640_A.ass,Unigene5277_Ac.sel,Unigene5398_Ac.sel,Unigene13255_A.per,Unigene14556_A.yam,Unigene13257_A.per,
676	8	BGIBMGA003160-PA_BOMMO,Unigene42067_A.yam,Unigene21637_A.yam,Unigene9386_Ac.sel,Unigene37634_S.cyn,Unigene33500_A.yam,Unigene19105_A.ass,Unigene17486_A.ass,
677	7	Unigene13609_A.ass,Unigene5742_A.per,Unigene5168_S.cyn,Unigene8089_S.cyn,Unigene8311_Ac.sel,Unigene27038_A.yam,BGIBMGA005571-PA_BOMMO,
678	7	Unigene24405_Ac.sel,Unigene16560_R.new,BGIBMGA003260-PA_BOMMO,Unigene4383_A.per,Unigene7471_S.cyn,Unigene32891_R.new,Unigene2977_A.ass,
679	26	Unigene4099_A.ass,Unigene22692_A.ass,Unigene12507_A.yam,Unigene1671_S.cyn,Unigene23332_A.yam,Unigene5602_R.new,Unigene34428_A.ass,Unigene30412_R.new,Unigene20827_A.yam,Unigene2351_A.per,BGIBMGA007177-PA_BOMMO,Unigene9331_A.yam,Unigene24866_A.yam,Unigene8353_A.yam,Unigene16628_A.ass,Unigene8854_Ac.sel,Unigene5536_A.ass,Unigene32966_R.new,Unigene22328_Ac.sel,Unigene40178_S.cyn,Unigene47790_A.per,Un…
680	10	Unigene45279_R.new,Unigene22026_Ac.sel,Unigene40451_A.yam,BGIBMGA009008-PA_BOMMO,Unigene3477_A.yam,Unigene4292_A.per,Unigene24979_S.cyn,Unigene22023_Ac.sel,Unigene24978_S.cyn,Unigene4293_A.per,
681	16	Unigene19553_R.new,Unigene28788_Ac.sel,BGIBMGA011392-PA_BOMMO,Unigene4408_A.per,Unigene2389_R.new,Unigene18462_A.per,Unigene8775_Ac.sel,Unigene3923_A.ass,Unigene22518_S.cyn,Unigene23326_A.ass,Unigene22517_S.cyn,Unigene16647_R.new,Unigene23672_S.cyn,Unigene23027_Ac.sel,Unigene15331_A.yam,Unigene17240_A.yam,
682	18	Unigene7580_S.cyn,Unigene28282_Ac.sel,Unigene2923_A.yam,Unigene25996_Ac.sel,Unigene9811_Ac.sel,Unigene27996_R.new,Unigene13904_A.yam,Unigene28855_Ac.sel,Unigene20757_A.per,Unigene31712_R.new,Unigene22697_S.cyn,Unigene26264_Ac.sel,Unigene22696_S.cyn,Unigene17597_A.per,Unigene12793_S.cyn,Unigene14262_A.ass,BGIBMGA001704-PA_BOMMO,Unigene31656_R.new,
683	21	Unigene4153_A.ass,Unigene12022_S.cyn,Unigene13643_A.ass,Unigene28468_A.yam,Unigene22965_Ac.sel,Unigene16702_A.ass,Unigene30373_A.per,Unigene36872_A.ass,Unigene30374_A.per,Unigene13892_A.yam,Unigene22220_Ac.sel,Unigene35616_Ac.sel,Unigene31883_A.yam,Unigene4958_A.per,Unigene22219_Ac.sel,Unigene17483_R.new,BGIBMGA002571-PA_BOMMO,Unigene30436_R.new,Unigene9275_R.new,Unigene24103_S.cyn,Unigene28637_S…
684	21	Unigene31774_S.cyn,Unigene41860_A.yam,Unigene6254_R.new,Unigene35217_Ac.sel,Unigene12444_Ac.sel,Unigene10335_Ac.sel,Unigene11574_A.per,Unigene14452_S.cyn,BGIBMGA014614-PA_BOMMO,BGIBMGA008798-PA_BOMMO,Unigene8749_Ac.sel,Unigene20636_A.per,Unigene28243_A.ass,Unigene15279_S.cyn,Unigene7703_Ac.sel,Unigene36964_S.cyn,Unigene12314_A.yam,Unigene36684_A.per,Unigene35382_S.cyn,Unigene20622_Ac.sel,Unigene2…
685	3	BGIBMGA000905-PA_BOMMO,BGIBMGA009541-PA_BOMMO,BGIBMGA006132-PA_BOMMO,
686	18	Unigene47556_Ac.sel,Unigene30808_R.new,Unigene33491_R.new,Unigene12563_Ac.sel,Unigene28853_A.ass,Unigene5520_R.new,Unigene43505_R.new,Unigene35088_R.new,Unigene10234_S.cyn,Unigene30807_R.new,Unigene9881_A.per,BGIBMGA009591-PA_BOMMO,Unigene7250_A.per,Unigene34712_A.per,Unigene14884_A.yam,Unigene32677_Ac.sel,Unigene22744_A.ass,Unigene28888_S.cyn,
687	15	Unigene25436_R.new,Unigene16256_R.new,Unigene8443_Ac.sel,Unigene15234_Ac.sel,BGIBMGA008740-PA_BOMMO,Unigene27081_A.yam,Unigene14864_A.per,Unigene28803_Ac.sel,Unigene7353_A.ass,Unigene29691_A.per,Unigene4259_S.cyn,Unigene9555_S.cyn,Unigene4258_S.cyn,Unigene32475_A.yam,Unigene27107_A.per,
688	3	Unigene33865_A.yam,Unigene33996_S.cyn,BGIBMGA008789-PA_BOMMO,
689	51	Unigene20928_R.new,Unigene7224_Ac.sel,Unigene5576_S.cyn,Unigene10686_R.new,Unigene19324_A.ass,Unigene7666_Ac.sel,Unigene18341_A.yam,Unigene21936_A.per,Unigene29358_S.cyn,Unigene20045_R.new,Unigene32038_A.per,Unigene9442_S.cyn,Unigene24727_A.yam,Unigene20787_A.yam,Unigene21400_A.ass,Unigene6133_A.ass,Unigene36598_A.yam,Unigene35697_A.per,Unigene17116_A.per,Unigene13485_R.new,Unigene21104_A.yam,Uni…
690	41	Unigene25485_A.yam,Unigene45_R.new,Unigene2483_R.new,Unigene16317_A.per,Unigene2199_R.new,Unigene12154_A.yam,Unigene16146_A.per,Unigene2631_R.new,Unigene4593_S.cyn,Unigene8085_A.yam,Unigene20499_A.yam,Unigene2822_R.new,Unigene14771_A.yam,Unigene1763_R.new,Unigene33771_R.new,Unigene12155_A.yam,Unigene20548_A.per,Unigene24307_Ac.sel,Unigene13955_R.new,Unigene31337_R.new,Unigene29041_S.cyn,Unigene22…
691	28	Unigene14202_R.new,Unigene32600_R.new,Unigene27080_A.yam,Unigene30383_Ac.sel,Unigene27124_A.ass,Unigene29144_A.per,Unigene30590_R.new,Unigene6535_A.ass,Unigene8359_S.cyn,Unigene38057_A.yam,Unigene19841_S.cyn,Unigene9458_Ac.sel,Unigene23201_A.ass,Unigene14203_R.new,Unigene40491_A.per,Unigene19843_S.cyn,Unigene30588_R.new,Unigene33381_R.new,BGIBMGA008744-PA_BOMMO,Unigene36695_S.cyn,Unigene41399_R.n…
692	6	Unigene15598_A.ass,Unigene8680_S.cyn,Unigene14589_A.yam,Unigene10520_S.cyn,Unigene24596_A.per,Unigene31434_A.yam,
693	4	Unigene17315_S.cyn,Unigene6723_A.ass,Unigene42553_Ac.sel,Unigene41205_Ac.sel,
694	3	Unigene20034_A.ass,Unigene30846_R.new,Unigene23864_A.per,
695	6	Unigene37418_S.cyn,Unigene8947_R.new,Unigene27963_A.ass,Unigene24890_A.per,Unigene3853_A.yam,Unigene14648_S.cyn,
696	11	BGIBMGA010428-PA_BOMMO,Unigene15248_A.ass,Unigene33819_A.ass,Unigene24217_A.per,Unigene28057_Ac.sel,Unigene40683_S.cyn,Unigene7740_S.cyn,Unigene42289_A.per,Unigene28058_Ac.sel,Unigene1084_A.per,Unigene14415_A.yam,
697	10	Unigene45153_A.yam,BGIBMGA013124-PA_BOMMO,Unigene29772_A.yam,Unigene14788_Ac.sel,Unigene15607_A.ass,Unigene20181_A.ass,Unigene17474_R.new,Unigene29904_S.cyn,Unigene16101_Ac.sel,Unigene14975_A.per,
698	13	Unigene14223_R.new,Unigene39085_A.yam,Unigene5068_A.yam,Unigene37477_R.new,Unigene17184_S.cyn,Unigene34079_S.cyn,Unigene14222_R.new,Unigene1421_A.ass,Unigene27978_Ac.sel,Unigene27977_Ac.sel,Unigene47792_A.per,Unigene8253_A.ass,BGIBMGA003190-PA_BOMMO,
699	10	Unigene40220_A.yam,Unigene44560_R.new,Unigene12391_A.per,Unigene24048_R.new,BGIBMGA010321-PA_BOMMO,Unigene6177_A.yam,Unigene37008_A.yam,Unigene32965_S.cyn,Unigene33357_R.new,Unigene15106_S.cyn,
700	18	Unigene35374_S.cyn,Unigene21836_A.per,Unigene33781_Ac.sel,Unigene14400_A.yam,Unigene29864_A.yam,Unigene13583_Ac.sel,Unigene4913_A.ass,Unigene28748_R.new,Unigene6640_A.ass,Unigene26992_A.ass,Unigene21254_A.per,Unigene33440_R.new,Unigene25325_Ac.sel,Unigene41882_R.new,Unigene8517_R.new,Unigene13849_Ac.sel,Unigene3467_S.cyn,Unigene27066_R.new,
701	7	Unigene5076_A.per,Unigene9230_Ac.sel,Unigene26644_S.cyn,Unigene4480_R.new,Unigene9231_Ac.sel,Unigene35642_A.ass,Unigene3777_A.yam,
702	29	Unigene11172_R.new,Unigene31389_A.per,Unigene12196_A.ass,Unigene2265_Ac.sel,Unigene23088_A.ass,Unigene29605_R.new,Unigene31095_Ac.sel,Unigene14360_A.per,Unigene11478_S.cyn,Unigene29606_R.new,Unigene36153_A.ass,Unigene14898_A.yam,Unigene12487_Ac.sel,Unigene14556_Ac.sel,Unigene14361_A.per,Unigene4134_S.cyn,Unigene45326_S.cyn,Unigene1889_Ac.sel,Unigene8014_A.yam,Unigene30636_S.cyn,Unigene26370_A.ass…
703	2	Unigene43440_S.cyn,Unigene35515_A.yam,
704	2	Unigene18228_S.cyn,Unigene7800_A.ass,
705	24	Unigene8643_A.per,Unigene3918_R.new,Unigene34062_A.ass,Unigene29763_Ac.sel,Unigene6967_A.per,Unigene10617_A.per,Unigene26044_Ac.sel,Unigene34895_A.per,Unigene30226_A.ass,Unigene16507_R.new,Unigene21075_R.new,Unigene17510_A.ass,Unigene7246_S.cyn,Unigene41894_R.new,Unigene31041_Ac.sel,BGIBMGA010714-PA_BOMMO,Unigene24178_S.cyn,Unigene23422_A.ass,Unigene8515_A.yam,Unigene31607_R.new,Unigene12830_A.ya…
706	3	Unigene39884_A.per,Unigene35418_A.yam,Unigene14885_S.cyn,
707	8	Unigene9600_S.cyn,Unigene4650_R.new,Unigene4805_Ac.sel,Unigene28137_A.yam,Unigene14739_A.per,Unigene12085_A.ass,Unigene14738_A.per,BGIBMGA001723-PA_BOMMO,
708	3	BGIBMGA002090-PA_BOMMO,Unigene27946_A.per,BGIBMGA011498-PA_BOMMO,
709	3	Unigene34745_Ac.sel,Unigene20881_R.new,Unigene12442_A.yam,
710	4	BGIBMGA001741-PA_BOMMO,Unigene29207_A.per,Unigene21628_S.cyn,Unigene9334_S.cyn,
711	16	Unigene30324_S.cyn,Unigene40151_A.yam,Unigene14688_R.new,BGIBMGA011419-PA_BOMMO,Unigene6404_A.ass,Unigene16065_A.per,Unigene5909_A.ass,Unigene4505_R.new,Unigene43052_A.yam,Unigene36494_Ac.sel,Unigene25729_R.new,Unigene2907_A.yam,Unigene40204_R.new,Unigene29872_Ac.sel,Unigene22055_S.cyn,Unigene28219_S.cyn,
712	10	Unigene24540_Ac.sel,BGIBMGA012052-PA_BOMMO,Unigene20151_S.cyn,Unigene20150_S.cyn,Unigene21235_A.ass,Unigene25826_A.per,Unigene24539_Ac.sel,Unigene21286_A.yam,Unigene21233_A.ass,Unigene29638_R.new,
713	56	BGIBMGA008794-PA_BOMMO,Unigene28827_A.per,Unigene24262_A.ass,Unigene17773_A.yam,Unigene33804_R.new,Unigene10317_Ac.sel,Unigene24939_A.per,Unigene32261_A.per,Unigene38760_A.yam,Unigene29844_A.yam,Unigene24616_Ac.sel,Unigene20889_A.yam,Unigene43623_R.new,Unigene23460_A.ass,Unigene19136_R.new,Unigene47416_Ac.sel,Unigene9626_A.ass,Unigene9905_A.per,Unigene14658_Ac.sel,Unigene25203_Ac.sel,Unigene30701…
714	5	Unigene26101_A.per,Unigene26102_A.per,Unigene15960_R.new,Unigene11150_A.yam,Unigene12641_A.ass,
715	8	Unigene20935_A.per,BGIBMGA005268-PA_BOMMO,Unigene23382_A.ass,Unigene5146_A.yam,Unigene24199_S.cyn,Unigene15073_R.new,Unigene35911_A.per,Unigene26106_Ac.sel,
716	29	Unigene15365_Ac.sel,Unigene23547_A.ass,Unigene2425_R.new,Unigene30769_R.new,BGIBMGA007078-PA_BOMMO,Unigene10394_A.ass,Unigene24660_R.new,Unigene31822_A.ass,Unigene6167_A.per,Unigene32798_A.per,Unigene30439_A.ass,Unigene35724_S.cyn,Unigene22876_R.new,Unigene26898_A.ass,Unigene16955_A.ass,Unigene27996_Ac.sel,Unigene9848_A.per,Unigene35279_A.per,Unigene28268_A.yam,Unigene8559_Ac.sel,Unigene35264_S.c…
717	2	Unigene32567_A.per,Unigene30044_S.cyn,
718	3	Unigene15209_Ac.sel,BGIBMGA002047-PA_BOMMO,Unigene30369_A.per,
719	21	Unigene26504_Ac.sel,Unigene7610_Ac.sel,Unigene4234_R.new,Unigene30184_R.new,Unigene2175_Ac.sel,Unigene1657_A.per,Unigene30186_R.new,Unigene13252_A.yam,Unigene30183_R.new,Unigene13253_A.yam,Unigene26545_A.yam,Unigene16860_A.ass,Unigene19900_S.cyn,Unigene9698_A.per,Unigene39507_Ac.sel,Unigene29817_A.per,Unigene15918_A.yam,Unigene3194_A.ass,Unigene32198_S.cyn,Unigene5584_S.cyn,BGIBMGA002717-PA_BOMMO,
720	14	Unigene18148_A.yam,Unigene7470_Ac.sel,Unigene24792_S.cyn,Unigene16035_A.ass,Unigene14225_R.new,Unigene14224_R.new,Unigene7469_Ac.sel,Unigene21162_A.ass,BGIBMGA010317-PA_BOMMO,Unigene14727_A.yam,Unigene31201_A.per,Unigene25937_Ac.sel,Unigene20474_A.per,Unigene4510_R.new,
721	8	Unigene5338_Ac.sel,BGIBMGA010721-PA_BOMMO,Unigene15857_A.yam,Unigene5337_Ac.sel,Unigene17341_A.per,Unigene28475_R.new,Unigene5335_Ac.sel,Unigene5336_Ac.sel,
722	14	Unigene15057_A.ass,Unigene25202_Ac.sel,Unigene19601_A.ass,Unigene18107_R.new,Unigene8737_Ac.sel,Unigene38310_R.new,Unigene16666_A.yam,Unigene8738_Ac.sel,Unigene31952_A.per,BGIBMGA000521-PA_BOMMO,Unigene4954_S.cyn,Unigene6117_S.cyn,Unigene18897_A.yam,Unigene16640_A.per,
723	3	Unigene27754_R.new,Unigene13286_A.yam,BGIBMGA013126-PA_BOMMO,
724	7	Unigene14791_Ac.sel,BGIBMGA002189-PA_BOMMO,Unigene2941_A.per,Unigene12863_A.ass,Unigene18962_R.new,Unigene8244_S.cyn,Unigene13851_A.yam,
725	3	Unigene33995_A.yam,Unigene24594_Ac.sel,BGIBMGA000605-PA_BOMMO,
726	2	Unigene32941_A.ass,Unigene34573_Ac.sel,
727	16	Unigene13607_Ac.sel,Unigene5703_S.cyn,Unigene35302_S.cyn,Unigene11699_A.ass,Unigene30265_R.new,Unigene5566_A.ass,Unigene27784_A.yam,BGIBMGA011111-PA_BOMMO,Unigene16663_R.new,Unigene22623_A.ass,Unigene18331_A.per,Unigene2710_Ac.sel,Unigene26898_Ac.sel,Unigene13134_A.yam,Unigene13604_A.yam,Unigene14561_R.new,
728	12	Unigene10183_A.ass,Unigene12482_S.cyn,BGIBMGA008800-PA_BOMMO,Unigene37095_R.new,Unigene18680_Ac.sel,Unigene31396_A.ass,Unigene37041_A.ass,Unigene23245_A.ass,Unigene47075_Ac.sel,Unigene29066_S.cyn,Unigene17767_Ac.sel,Unigene49570_R.new,
729	8	Unigene45609_S.cyn,Unigene12254_S.cyn,Unigene18774_A.yam,Unigene12866_S.cyn,Unigene5574_R.new,Unigene22409_R.new,Unigene46939_A.yam,Unigene39485_Ac.sel,
730	8	Unigene46531_S.cyn,Unigene11416_Ac.sel,Unigene19245_A.ass,Unigene27819_S.cyn,Unigene24549_Ac.sel,Unigene28747_S.cyn,Unigene23309_A.yam,Unigene4128_A.yam,
731	9	Unigene12180_A.yam,BGIBMGA014137-PA_BOMMO,Unigene42682_A.per,Unigene17361_R.new,Unigene4701_Ac.sel,Unigene23268_S.cyn,Unigene4702_Ac.sel,Unigene18220_A.per,Unigene2353_A.ass,
732	37	Unigene17971_A.yam,Unigene4540_R.new,Unigene39317_A.yam,BGIBMGA004432-PA_BOMMO,Unigene5936_Ac.sel,Unigene22223_S.cyn,Unigene3695_A.ass,Unigene25758_Ac.sel,Unigene5718_S.cyn,Unigene19037_A.per,Unigene2400_Ac.sel,Unigene28893_R.new,Unigene28018_A.per,Unigene15219_A.ass,Unigene28082_A.per,Unigene28452_Ac.sel,Unigene33336_R.new,Unigene3592_A.ass,Unigene22222_S.cyn,Unigene3038_Ac.sel,Unigene20054_A.pe…
733	9	BGIBMGA003913-PA_BOMMO,Unigene1967_R.new,Unigene15806_A.per,Unigene27574_A.yam,Unigene8584_A.ass,Unigene17744_R.new,Unigene28081_S.cyn,Unigene30422_A.per,Unigene15410_A.yam,
734	10	Unigene14698_A.yam,Unigene13173_R.new,Unigene18600_A.per,Unigene950_S.cyn,Unigene7190_S.cyn,Unigene30363_Ac.sel,Unigene15828_A.ass,Unigene31621_A.per,BGIBMGA003721-PA_BOMMO,Unigene15280_A.ass,
735	3	Unigene43694_A.per,BGIBMGA007704-PA_BOMMO,Unigene19950_A.ass,
736	6	Unigene9890_S.cyn,BGIBMGA008844-PA_BOMMO,Unigene21348_A.ass,Unigene31112_A.yam,Unigene21347_A.ass,BGIBMGA006133-PA_BOMMO,
737	8	Unigene44624_R.new,Unigene30002_R.new,Unigene29581_Ac.sel,BGIBMGA004594-PA_BOMMO,Unigene15697_A.ass,Unigene4007_R.new,Unigene28878_A.yam,Unigene13533_A.per,
738	2	Unigene14473_S.cyn,Unigene19365_Ac.sel,
739	12	Unigene2424_S.cyn,Unigene36166_A.yam,Unigene13726_A.ass,Unigene37639_A.per,Unigene23318_Ac.sel,Unigene14781_A.yam,Unigene22578_R.new,Unigene23688_S.cyn,Unigene28957_R.new,Unigene7504_A.yam,Unigene20900_Ac.sel,BGIBMGA008790-PA_BOMMO,
740	7	Unigene14009_A.per,Unigene27252_Ac.sel,BGIBMGA003334-PA_BOMMO,Unigene15924_A.yam,Unigene22181_A.ass,Unigene15819_R.new,Unigene24347_S.cyn,
741	11	Unigene28070_Ac.sel,Unigene38813_R.new,BGIBMGA013591-PA_BOMMO,Unigene22560_A.ass,Unigene33404_A.yam,Unigene28234_A.per,Unigene15129_A.ass,Unigene37009_Ac.sel,Unigene7520_R.new,Unigene19982_R.new,Unigene28025_A.yam,
742	4	Unigene11830_R.new,Unigene8633_A.yam,Unigene26907_A.ass,Unigene45289_A.per,
743	21	Unigene10139_Ac.sel,Unigene34631_S.cyn,Unigene37883_R.new,Unigene36320_R.new,Unigene10007_A.per,Unigene32216_A.yam,Unigene15803_A.ass,Unigene33762_A.yam,Unigene16086_A.ass,Unigene4842_A.yam,Unigene25211_A.ass,Unigene33084_A.yam,Unigene43283_A.per,Unigene23925_A.per,BGIBMGA014611-PA_BOMMO,BGIBMGA008797-PA_BOMMO,Unigene8650_A.yam,Unigene36639_S.cyn,Unigene37146_S.cyn,Unigene40515_R.new,Unigene36722…
744	2	Unigene39479_A.per,Unigene22405_A.yam,
745	7	BGIBMGA008265-PA_BOMMO,Unigene6328_Ac.sel,Unigene36332_R.new,Unigene21809_R.new,Unigene19371_Ac.sel,Unigene8648_A.ass,Unigene22381_A.yam,
746	14	Unigene25970_A.ass,Unigene13869_A.per,Unigene5017_R.new,Unigene28681_A.per,Unigene21079_S.cyn,Unigene42050_R.new,Unigene21078_S.cyn,Unigene2812_Ac.sel,Unigene9961_Ac.sel,Unigene2090_Ac.sel,Unigene29756_R.new,BGIBMGA001628-PA_BOMMO,Unigene19577_A.ass,Unigene4752_A.yam,
747	7	Unigene17836_A.yam,Unigene21953_A.ass,Unigene7739_S.cyn,Unigene28186_A.per,Unigene25622_Ac.sel,Unigene19066_R.new,BGIBMGA013621-PA_BOMMO,
748	10	Unigene9487_Ac.sel,Unigene15727_A.per,Unigene4864_A.ass,Unigene2233_R.new,Unigene16341_R.new,Unigene27016_S.cyn,Unigene28579_Ac.sel,Unigene5336_S.cyn,BGIBMGA012174-PA_BOMMO,Unigene1429_A.yam,
749	21	Unigene23514_Ac.sel,BGIBMGA014451-PA_BOMMO,Unigene1382_R.new,Unigene2747_R.new,Unigene1103_R.new,Unigene26131_Ac.sel,Unigene2735_R.new,Unigene31206_A.per,Unigene13947_A.yam,Unigene17101_A.per,Unigene23499_S.cyn,Unigene23516_Ac.sel,Unigene27229_A.yam,Unigene7529_A.ass,Unigene124_R.new,Unigene8461_S.cyn,Unigene31267_R.new,Unigene1664_R.new,Unigene4639_A.ass,Unigene17192_A.ass,Unigene21832_A.per,
750	8	Unigene23918_Ac.sel,Unigene17475_A.yam,Unigene14995_A.ass,Unigene720_S.cyn,Unigene5416_A.per,Unigene17779_R.new,BGIBMGA012176-PA_BOMMO,Unigene23917_Ac.sel,
751	4	Unigene2411_R.new,Unigene2066_R.new,BGIBMGA003834-PA_BOMMO,Unigene13021_Ac.sel,
752	6	Unigene30606_A.per,Unigene34967_R.new,Unigene7631_Ac.sel,Unigene11678_A.ass,BGIBMGA010718-PA_BOMMO,Unigene25627_S.cyn,
753	9	Unigene6249_S.cyn,Unigene39593_S.cyn,BGIBMGA012187-PA_BOMMO,Unigene16691_A.per,Unigene34453_A.per,Unigene22441_A.ass,Unigene16838_A.yam,Unigene14760_R.new,Unigene32623_Ac.sel,
754	5	Unigene45805_A.yam,Unigene29742_Ac.sel,Unigene24101_S.cyn,Unigene14272_R.new,Unigene29231_A.per,
755	7	Unigene6317_A.per,Unigene26849_A.ass,Unigene33279_S.cyn,Unigene7769_Ac.sel,Unigene34876_R.new,BGIBMGA008897-PA_BOMMO,Unigene25911_A.yam,
756	14	Unigene8838_Ac.sel,Unigene36822_R.new,Unigene7432_A.ass,Unigene31927_S.cyn,BGIBMGA003283-PA_BOMMO,Unigene29428_R.new,Unigene6132_A.ass,Unigene16006_A.yam,Unigene27673_A.yam,Unigene5685_S.cyn,Unigene18547_R.new,Unigene21442_A.yam,Unigene9933_S.cyn,Unigene33800_A.per,
757	11	Unigene7457_S.cyn,Unigene16515_A.per,Unigene20733_S.cyn,Unigene20731_S.cyn,Unigene31926_R.new,Unigene34644_R.new,Unigene15077_A.yam,BGIBMGA001744-PA_BOMMO,Unigene13515_A.yam,Unigene4073_S.cyn,Unigene33153_R.new,
758	7	Unigene21911_A.ass,Unigene31648_A.yam,Unigene28010_Ac.sel,Unigene15326_A.per,Unigene6046_S.cyn,Unigene34975_R.new,BGIBMGA005450-PA_BOMMO,
759	8	Unigene27563_A.yam,Unigene4703_Ac.sel,Unigene31308_R.new,Unigene21925_S.cyn,BGIBMGA009945-PA_BOMMO,Unigene24399_A.ass,Unigene44858_R.new,Unigene16507_A.per,
760	2	Unigene22479_A.yam,Unigene16526_A.ass,
761	2	Unigene12201_Ac.sel,Unigene14718_A.yam,
762	12	Unigene23126_R.new,Unigene3193_A.ass,Unigene32440_A.ass,Unigene24261_A.ass,Unigene44932_A.per,Unigene30219_A.yam,Unigene14199_A.ass,Unigene11347_A.per,Unigene16551_A.per,Unigene27034_S.cyn,Unigene14742_Ac.sel,BGIBMGA013122-PA_BOMMO,
763	8	Unigene38531_S.cyn,Unigene23651_S.cyn,Unigene38724_S.cyn,Unigene38370_S.cyn,Unigene8111_A.ass,Unigene23045_A.per,Unigene4194_Ac.sel,Unigene17050_A.ass,
764	11	Unigene13514_A.yam,Unigene24780_Ac.sel,Unigene20732_S.cyn,Unigene31689_R.new,Unigene40225_S.cyn,Unigene24626_A.ass,Unigene6803_A.per,Unigene28902_Ac.sel,Unigene32969_R.new,Unigene25995_Ac.sel,Unigene31784_S.cyn,
765	3	Unigene15872_S.cyn,BGIBMGA005575-PA_BOMMO,Unigene34981_Ac.sel,
766	9	Unigene45417_S.cyn,Unigene681_S.cyn,Unigene34612_A.ass,Unigene8421_A.yam,Unigene39652_A.per,Unigene17019_Ac.sel,Unigene41087_R.new,Unigene19983_A.ass,Unigene45601_A.per,
767	4	Unigene31276_A.ass,Unigene45319_R.new,Unigene16894_A.ass,Unigene34675_A.ass,
768	4	Unigene9159_S.cyn,Unigene8321_A.ass,Unigene7788_R.new,Unigene24846_Ac.sel,
769	7	Unigene7716_S.cyn,Unigene7852_A.yam,Unigene30699_R.new,Unigene12869_A.ass,Unigene15634_A.per,BGIBMGA011179-PA_BOMMO,Unigene5216_Ac.sel,
770	6	Unigene32516_A.yam,Unigene16625_S.cyn,Unigene9288_Ac.sel,BGIBMGA008791-PA_BOMMO,Unigene36122_R.new,Unigene8042_A.ass,
771	12	Unigene22327_Ac.sel,Unigene114_R.new,Unigene43063_A.per,Unigene129_R.new,Unigene24539_A.per,Unigene27052_A.yam,Unigene13704_A.yam,Unigene13114_S.cyn,Unigene33914_A.per,Unigene11555_A.per,Unigene44924_R.new,Unigene42930_A.per,
772	4	Unigene23241_S.cyn,Unigene16190_A.yam,Unigene31697_A.per,BGIBMGA005573-PA_BOMMO,
773	2	Unigene39597_Ac.sel,Unigene42519_Ac.sel,
774	12	Unigene14096_A.yam,Unigene35039_R.new,Unigene8095_Ac.sel,Unigene13719_A.yam,Unigene26319_A.ass,Unigene5667_S.cyn,BGIBMGA008769-PA_BOMMO,Unigene6884_A.per,Unigene21134_R.new,Unigene17285_A.per,Unigene24475_A.ass,Unigene27122_S.cyn,
775	11	BGIBMGA001632-PA_BOMMO,Unigene14731_R.new,Unigene14733_R.new,Unigene14730_R.new,Unigene15146_A.per,Unigene40682_A.yam,Unigene15177_A.yam,Unigene14732_R.new,Unigene22541_S.cyn,Unigene5926_Ac.sel,Unigene21410_A.ass,
776	7	Unigene27450_R.new,BGIBMGA008948-PA_BOMMO,Unigene23219_S.cyn,Unigene21434_A.ass,Unigene25931_A.per,Unigene5042_Ac.sel,Unigene21435_A.ass,
777	10	Unigene16033_R.new,BGIBMGA004389-PA_BOMMO,Unigene3946_A.ass,Unigene8567_Ac.sel,Unigene21575_Ac.sel,Unigene17136_A.per,Unigene23767_S.cyn,Unigene5172_S.cyn,Unigene13890_A.yam,Unigene15239_R.new,
778	9	Unigene3128_A.yam,Unigene21759_A.ass,Unigene17580_R.new,Unigene29230_S.cyn,Unigene6619_S.cyn,BGIBMGA003341-PA_BOMMO,Unigene9955_A.per,Unigene29435_A.per,Unigene7360_Ac.sel,
779	9	Unigene8795_A.per,Unigene21930_Ac.sel,Unigene2355_A.ass,Unigene21929_Ac.sel,Unigene27049_S.cyn,Unigene21931_Ac.sel,BGIBMGA001722-PA_BOMMO,Unigene13806_A.yam,Unigene27068_R.new,
780	3	Unigene22584_Ac.sel,Unigene22587_Ac.sel,BGIBMGA008742-PA_BOMMO,
781	12	Unigene5747_S.cyn,BGIBMGA008783-PA_BOMMO,Unigene3796_A.ass,Unigene22105_Ac.sel,Unigene28512_A.per,BGIBMGA008752-PA_BOMMO,Unigene25755_Ac.sel,BGIBMGA008751-PA_BOMMO,Unigene14061_R.new,Unigene25213_A.yam,Unigene22104_Ac.sel,Unigene2290_A.ass,
782	5	Unigene30835_R.new,Unigene9683_Ac.sel,BGIBMGA008148-PA_BOMMO,Unigene5487_S.cyn,Unigene23277_A.ass,
783	6	Unigene14079_A.ass,BGIBMGA013636-PA_BOMMO,Unigene35505_R.new,Unigene19657_A.per,Unigene8640_Ac.sel,Unigene13812_A.yam,
784	9	BGIBMGA007756-PA_BOMMO,Unigene5632_Ac.sel,Unigene30230_A.per,Unigene27806_A.yam,Unigene4478_S.cyn,Unigene14133_A.ass,Unigene30229_A.per,Unigene29658_R.new,Unigene4477_S.cyn,
785	5	Unigene21681_A.ass,Unigene2715_Ac.sel,BGIBMGA008782-PA_BOMMO,Unigene4277_A.per,Unigene27975_A.yam,
786	7	BGIBMGA003217-PA_BOMMO,Unigene23179_S.cyn,Unigene31398_A.per,Unigene23180_S.cyn,Unigene30897_A.yam,Unigene31536_R.new,Unigene707_A.ass,
787	27	Unigene15195_Ac.sel,Unigene24685_A.ass,Unigene13681_R.new,Unigene4793_A.per,Unigene25762_A.yam,Unigene25201_S.cyn,Unigene4917_Ac.sel,Unigene13823_A.per,Unigene27314_S.cyn,Unigene37064_A.yam,Unigene26030_Ac.sel,Unigene31299_A.yam,Unigene13355_Ac.sel,Unigene7650_A.ass,Unigene31323_A.yam,Unigene5531_A.ass,Unigene23695_R.new,Unigene29931_A.per,Unigene28572_A.yam,Unigene30061_R.new,Unigene3580_A.ass,U…
788	3	Unigene18188_A.ass,Unigene37707_Ac.sel,Unigene9985_R.new,
789	8	Unigene22542_Ac.sel,Unigene13178_A.ass,Unigene26745_A.yam,Unigene15323_R.new,Unigene22541_Ac.sel,Unigene21497_S.cyn,BGIBMGA004948-PA_BOMMO,Unigene16292_A.per,
790	5	BGIBMGA001689-PA_BOMMO,Unigene6674_A.yam,Unigene31033_R.new,Unigene9048_Ac.sel,Unigene6882_S.cyn,
791	3	Unigene30375_R.new,BGIBMGA008771-PA_BOMMO,Unigene28793_Ac.sel,
792	11	Unigene26307_A.ass,BGIBMGA008757-PA_BOMMO,Unigene8230_S.cyn,Unigene28570_Ac.sel,Unigene16807_A.yam,Unigene24099_A.ass,Unigene40315_R.new,Unigene13384_S.cyn,Unigene31334_R.new,Unigene11433_Ac.sel,Unigene10157_Ac.sel,
793	3	Unigene19843_A.per,Unigene32474_S.cyn,Unigene28229_A.ass,
794	8	Unigene26119_A.ass,Unigene556_R.new,BGIBMGA000133-PA_BOMMO,Unigene4665_A.per,Unigene15021_A.yam,Unigene22267_S.cyn,Unigene26074_Ac.sel,Unigene457_R.new,
795	2	Unigene1047_S.cyn,Unigene6620_A.ass,
796	34	Unigene18315_A.ass,BGIBMGA008747-PA_BOMMO,Unigene16512_A.ass,Unigene47587_S.cyn,Unigene36914_S.cyn,Unigene19043_Ac.sel,Unigene12142_S.cyn,Unigene3815_R.new,Unigene10578_S.cyn,Unigene25212_A.yam,Unigene7528_A.per,Unigene19840_S.cyn,Unigene6600_A.yam,Unigene28264_Ac.sel,Unigene46073_S.cyn,Unigene20995_A.yam,Unigene12018_Ac.sel,Unigene32365_Ac.sel,Unigene47389_Ac.sel,Unigene9996_S.cyn,Unigene35089_R…
797	4	Unigene8069_R.new,Unigene38344_A.per,Unigene47604_S.cyn,Unigene43986_A.yam,
798	2	Unigene6991_A.per,BGIBMGA009784-PA_BOMMO,
799	8	Unigene29119_A.per,Unigene15298_R.new,Unigene16256_A.yam,Unigene41071_S.cyn,Unigene6756_Ac.sel,Unigene3004_A.ass,BGIBMGA010900-PA_BOMMO,Unigene24355_S.cyn,
800	9	Unigene24201_Ac.sel,Unigene13841_A.per,Unigene28076_A.yam,Unigene2159_A.ass,BGIBMGA013626-PA_BOMMO,Unigene20272_R.new,Unigene6314_R.new,Unigene27596_S.cyn,Unigene29072_A.yam,
801	11	Unigene37758_A.ass,Unigene25791_A.yam,Unigene27773_A.per,Unigene13470_R.new,Unigene7211_Ac.sel,Unigene27774_A.per,Unigene12991_A.ass,BGIBMGA007867-PA_BOMMO,Unigene7212_Ac.sel,Unigene21537_S.cyn,Unigene13471_R.new,
802	13	BGIBMGA007089-PA_BOMMO,Unigene23085_Ac.sel,Unigene1698_A.per,Unigene24453_A.yam,Unigene2479_A.per,Unigene20431_S.cyn,Unigene1737_A.ass,Unigene7114_Ac.sel,Unigene28080_R.new,Unigene20433_S.cyn,Unigene1736_A.ass,Unigene20827_R.new,Unigene24452_A.yam,
803	5	Unigene21741_R.new,Unigene12200_A.ass,Unigene14788_A.per,Unigene14448_A.yam,Unigene9609_S.cyn,
804	4	Unigene31363_A.yam,Unigene16503_A.per,Unigene18900_R.new,Unigene5822_A.ass,
805	7	Unigene3552_A.per,Unigene22044_A.ass,Unigene13909_R.new,Unigene25813_S.cyn,Unigene13908_R.new,Unigene22045_A.ass,Unigene11318_A.yam,
806	4	Unigene2427_S.cyn,Unigene18788_S.cyn,Unigene9560_A.per,Unigene2913_Ac.sel,
807	2	Unigene21625_S.cyn,Unigene21624_S.cyn,
808	3	BGIBMGA001663-PA_BOMMO,Unigene17397_A.yam,Unigene27216_S.cyn,
809	6	Unigene25739_S.cyn,Unigene24283_Ac.sel,Unigene30302_A.yam,Unigene13666_R.new,Unigene13667_R.new,BGIBMGA010686-PA_BOMMO,
810	29	Unigene1943_S.cyn,Unigene26548_A.yam,Unigene13954_R.new,Unigene18541_S.cyn,Unigene22887_A.ass,Unigene30303_A.per,Unigene3790_S.cyn,Unigene13864_A.ass,Unigene7328_R.new,Unigene26019_A.yam,Unigene16145_A.per,Unigene1124_S.cyn,Unigene24865_A.yam,Unigene17953_A.yam,Unigene17474_A.per,Unigene16144_A.per,BGIBMGA007176-PA_BOMMO,Unigene5349_S.cyn,Unigene23198_A.per,Unigene10_S.cyn,Unigene15055_R.new,Unig…
811	6	Unigene16605_A.per,Unigene13663_R.new,Unigene30978_S.cyn,Unigene19859_A.ass,Unigene34538_A.per,Unigene11488_Ac.sel,
812	19	Unigene16522_A.per,Unigene31309_A.per,Unigene30441_R.new,Unigene26825_A.per,Unigene16521_A.per,Unigene4411_S.cyn,BGIBMGA001659-PA_BOMMO,Unigene18420_A.per,Unigene19749_A.ass,Unigene3093_A.yam,Unigene5840_A.ass,Unigene26267_A.yam,Unigene17857_A.per,Unigene39957_Ac.sel,Unigene30442_R.new,Unigene12972_S.cyn,Unigene25384_R.new,Unigene6231_Ac.sel,Unigene40780_A.per,
813	5	Unigene32859_A.per,Unigene14683_A.ass,Unigene12863_S.cyn,BGIBMGA011905-PA_BOMMO,Unigene6757_Ac.sel,
814	5	Unigene7969_A.yam,Unigene24908_R.new,Unigene15564_S.cyn,BGIBMGA001785-PA_BOMMO,Unigene44603_A.yam,
815	5	Unigene25835_Ac.sel,Unigene30554_A.yam,Unigene1162_Ac.sel,Unigene3582_R.new,Unigene24822_Ac.sel,
816	3	Unigene10470_Ac.sel,Unigene32644_R.new,Unigene9597_A.per,
817	28	Unigene9975_Ac.sel,Unigene21242_A.yam,Unigene5194_R.new,Unigene16924_R.new,Unigene34709_S.cyn,Unigene18015_R.new,Unigene8191_S.cyn,Unigene24362_A.ass,Unigene31865_S.cyn,Unigene39729_A.yam,Unigene39677_R.new,BGIBMGA008961-PA_BOMMO,Unigene41980_A.yam,Unigene27621_S.cyn,Unigene9717_A.per,Unigene41004_Ac.sel,Unigene26326_S.cyn,Unigene34412_A.yam,Unigene25954_Ac.sel,Unigene37264_S.cyn,Unigene16317_R.n…
818	3	Unigene25957_A.per,Unigene4624_R.new,Unigene2016_R.new,
819	5	Unigene4869_Ac.sel,Unigene40796_Ac.sel,Unigene13357_R.new,Unigene4868_Ac.sel,Unigene20568_R.new,
820	3	Unigene6594_A.yam,Unigene7292_A.per,Unigene20395_A.yam,
821	16	Unigene24790_A.yam,Unigene18435_A.yam,Unigene2831_Ac.sel,Unigene7664_A.per,Unigene17253_A.ass,Unigene30622_R.new,Unigene6581_A.ass,Unigene13179_A.yam,Unigene1867_Ac.sel,Unigene34932_A.per,Unigene13178_A.yam,Unigene23454_A.ass,Unigene22150_Ac.sel,Unigene3129_Ac.sel,BGIBMGA009412-PA_BOMMO,Unigene11208_A.yam,
822	3	Unigene18020_A.ass,Unigene9376_A.ass,Unigene18905_A.yam,
823	3	Unigene38480_Ac.sel,Unigene10309_A.per,Unigene38892_R.new,
824	3	Unigene8949_Ac.sel,Unigene8950_Ac.sel,Unigene7604_A.yam,
825	3	Unigene24024_A.yam,Unigene1645_R.new,BGIBMGA013333-PA_BOMMO,
826	5	Unigene22146_S.cyn,Unigene22147_S.cyn,Unigene13553_Ac.sel,Unigene30837_A.ass,Unigene15594_Ac.sel,
827	12	Unigene27613_A.ass,Unigene7930_Ac.sel,Unigene3162_A.per,Unigene40152_A.per,Unigene26723_Ac.sel,Unigene31260_Ac.sel,Unigene6143_R.new,Unigene32729_R.new,Unigene1360_A.yam,Unigene12166_A.per,Unigene15822_Ac.sel,Unigene5948_A.yam,
828	4	Unigene2927_R.new,Unigene21408_Ac.sel,Unigene790_R.new,Unigene427_R.new,
829	3	Unigene923_R.new,Unigene1126_R.new,Unigene2190_R.new,
830	2	Unigene10934_A.yam,Unigene16993_A.per,
831	2	Unigene19573_Ac.sel,Unigene5841_R.new,
832	3	Unigene5758_A.yam,Unigene31341_S.cyn,Unigene17966_A.per,
833	2	Unigene29717_A.per,Unigene30844_A.ass,
834	9	Unigene17725_Ac.sel,Unigene1477_R.new,Unigene426_R.new,Unigene24882_A.ass,Unigene27852_A.per,Unigene7703_A.yam,Unigene26744_A.ass,Unigene10874_R.new,Unigene13800_R.new,
835	2	Unigene31901_A.per,Unigene27045_A.ass,
836	5	Unigene18276_A.yam,Unigene17932_A.per,Unigene12541_Ac.sel,Unigene21060_R.new,Unigene27949_A.ass,
837	2	Unigene26770_A.ass,Unigene14363_Ac.sel,
838	4	Unigene35312_A.ass,Unigene34957_A.yam,Unigene4576_A.ass,Unigene38694_A.yam,
839	3	Unigene33863_Ac.sel,Unigene10060_A.ass,Unigene28538_R.new,
840	3	Unigene15413_R.new,Unigene6410_A.yam,Unigene29135_S.cyn,
841	6	Unigene17751_A.ass,Unigene21796_Ac.sel,Unigene36769_R.new,Unigene21795_Ac.sel,Unigene21797_Ac.sel,BGIBMGA005546-PA_BOMMO,
842	8	Unigene20755_S.cyn,Unigene11912_A.ass,BGIBMGA013125-PA_BOMMO,Unigene27471_Ac.sel,Unigene20756_S.cyn,Unigene27755_R.new,Unigene26162_A.per,Unigene26363_A.yam,
843	16	Unigene3670_S.cyn,Unigene12832_A.yam,Unigene4733_S.cyn,Unigene12833_A.yam,Unigene17654_A.per,Unigene11662_A.ass,Unigene28749_R.new,Unigene8882_A.yam,BGIBMGA010720-PA_BOMMO,Unigene4433_A.per,Unigene21735_A.yam,Unigene28476_R.new,Unigene28477_R.new,Unigene28747_R.new,Unigene11663_A.ass,Unigene27190_Ac.sel,
844	4	BGIBMGA007616-PA_BOMMO,BGIBMGA000376-PA_BOMMO,BGIBMGA008250-PA_BOMMO,BGIBMGA003226-PA_BOMMO,
845	4	BGIBMGA006230-PA_BOMMO,BGIBMGA004593-PA_BOMMO,BGIBMGA000607-PA_BOMMO,BGIBMGA000604-PA_BOMMO,
846	3	Unigene668_A.per,Unigene1417_S.cyn,BGIBMGA012937-PA_BOMMO,
847	10	Unigene16777_R.new,BGIBMGA002091-PA_BOMMO,Unigene31314_Ac.sel,Unigene13206_A.yam,Unigene21401_S.cyn,Unigene28502_A.per,Unigene16776_R.new,Unigene28501_A.per,Unigene4307_A.ass,Unigene13205_A.yam,
848	6	Unigene12078_A.ass,Unigene5701_S.cyn,Unigene29131_A.per,Unigene31337_A.yam,BGIBMGA006120-PA_BOMMO,Unigene8288_Ac.sel,
849	10	Unigene24795_Ac.sel,Unigene23685_R.new,Unigene20624_A.yam,Unigene5940_A.ass,BGIBMGA008604-PA_BOMMO,Unigene10554_S.cyn,Unigene17661_A.yam,Unigene35135_R.new,Unigene25184_A.ass,Unigene4600_A.per,
850	8	Unigene11060_S.cyn,BGIBMGA005626-PA_BOMMO,Unigene29342_R.new,Unigene12302_A.yam,Unigene6005_Ac.sel,Unigene12073_A.ass,Unigene26918_A.per,Unigene6004_Ac.sel,
851	4	Unigene25165_S.cyn,Unigene24296_Ac.sel,Unigene30228_R.new,BGIBMGA001614-PA_BOMMO,
852	3	Unigene9151_A.ass,Unigene17816_A.yam,Unigene24912_A.per,
853	3	Unigene24121_A.ass,BGIBMGA008784-PA_BOMMO,BGIBMGA008785-PA_BOMMO,
854	6	Unigene23561_Ac.sel,Unigene22149_S.cyn,Unigene4209_R.new,Unigene24617_A.ass,Unigene30319_A.yam,Unigene29745_A.per,
855	2	Unigene35815_S.cyn,Unigene28217_A.ass,
856	15	BGIBMGA008750-PA_BOMMO,BGIBMGA014613-PA_BOMMO,BGIBMGA008761-PA_BOMMO,BGIBMGA008767-PA_BOMMO,BGIBMGA008743-PA_BOMMO,BGIBMGA008745-PA_BOMMO,BGIBMGA008764-PA_BOMMO,BGIBMGA008760-PA_BOMMO,BGIBMGA008755-PA_BOMMO,BGIBMGA008786-PA_BOMMO,BGIBMGA008763-PA_BOMMO,BGIBMGA008756-PA_BOMMO,BGIBMGA008765-PA_BOMMO,BGIBMGA008746-PA_BOMMO,BGIBMGA014612-PA_BOMMO,
857	4	BGIBMGA008796-PA_BOMMO,BGIBMGA008795-PA_BOMMO,Unigene5650_Ac.sel,Unigene3976_A.per,
858	12	Unigene5911_S.cyn,Unigene5909_S.cyn,Unigene22302_S.cyn,Unigene14811_A.yam,BGIBMGA008759-PA_BOMMO,Unigene31396_A.per,Unigene29650_S.cyn,Unigene26055_A.yam,Unigene22585_Ac.sel,Unigene4845_A.ass,Unigene16660_A.per,Unigene5910_S.cyn,
859	2	Unigene16743_A.yam,Unigene7698_A.per,
860	2	Unigene10256_S.cyn,Unigene19263_Ac.sel,
861	2	Unigene13483_R.new,Unigene9097_A.ass,
862	8	Unigene15566_R.new,Unigene24680_S.cyn,Unigene8287_Ac.sel,Unigene14279_A.yam,Unigene22115_A.ass,BGIBMGA008758-PA_BOMMO,Unigene14311_A.per,Unigene14310_A.per,
863	4	Unigene25761_A.yam,Unigene29864_R.new,Unigene3443_A.ass,Unigene8204_S.cyn,
864	6	Unigene11793_Ac.sel,BGIBMGA001612-PA_BOMMO,Unigene2806_A.per,Unigene26521_A.ass,Unigene37722_A.yam,Unigene36713_R.new,
865	5	Unigene15846_A.ass,Unigene9828_A.per,Unigene25300_Ac.sel,Unigene6097_A.ass,Unigene7080_S.cyn,
866	4	Unigene33467_A.yam,Unigene36072_A.per,Unigene34600_Ac.sel,Unigene18998_A.ass,
867	3	Unigene27804_S.cyn,Unigene31670_Ac.sel,Unigene21992_A.per,
868	3	Unigene33102_A.per,Unigene15156_S.cyn,Unigene24134_R.new,
869	10	BGIBMGA001602-PA_BOMMO,Unigene31135_A.yam,Unigene3621_R.new,Unigene28595_A.per,Unigene28596_A.per,Unigene5734_S.cyn,Unigene31134_Ac.sel,Unigene28586_S.cyn,Unigene14101_A.ass,Unigene39729_S.cyn,
870	3	Unigene16411_A.per,Unigene46162_Ac.sel,Unigene27571_A.ass,
871	6	Unigene14481_A.ass,Unigene5370_A.ass,Unigene22049_S.cyn,Unigene30084_A.per,Unigene31187_A.yam,Unigene29784_R.new,
872	2	Unigene10326_Ac.sel,Unigene26573_A.ass,
873	11	Unigene31094_R.new,Unigene11976_A.ass,Unigene31093_R.new,Unigene25326_Ac.sel,Unigene8010_Ac.sel,Unigene11975_A.ass,Unigene1208_A.yam,Unigene1168_A.per,BGIBMGA000362-PA_BOMMO,Unigene887_A.per,Unigene22182_S.cyn,
874	3	Unigene13940_A.ass,Unigene18811_A.per,Unigene14871_A.yam,
875	3	Unigene30285_A.yam,Unigene14934_S.cyn,Unigene30845_R.new,
876	2	BGIBMGA001743-PA_BOMMO,BGIBMGA007439-PA_BOMMO,
877	8	Unigene6347_S.cyn,Unigene28923_R.new,Unigene2159_A.yam,Unigene6024_Ac.sel,Unigene27655_A.per,BGIBMGA002351-PA_BOMMO,Unigene1925_A.ass,Unigene1924_A.ass,
878	3	Unigene25061_A.ass,Unigene38672_A.per,Unigene26609_A.yam,
879	8	BGIBMGA004915-PA_BOMMO,Unigene4103_S.cyn,BGIBMGA004914-PA_BOMMO,Unigene16314_R.new,Unigene2821_A.per,Unigene25034_A.yam,Unigene7476_Ac.sel,Unigene3186_A.ass,
880	2	Unigene33623_R.new,Unigene7428_A.ass,
881	2	Unigene19084_A.yam,Unigene6547_A.per,
882	6	Unigene13911_A.ass,Unigene2025_Ac.sel,Unigene2335_R.new,Unigene22379_S.cyn,Unigene1334_Ac.sel,Unigene1748_R.new,
883	2	Unigene23115_A.yam,Unigene9526_A.per,
884	7	Unigene15921_S.cyn,Unigene15613_A.yam,Unigene18191_R.new,Unigene13964_A.ass,Unigene9043_Ac.sel,Unigene22165_A.per,BGIBMGA000834-PA_BOMMO,
885	5	BGIBMGA012517-PA_BOMMO,Unigene29421_R.new,Unigene16315_A.yam,Unigene23471_A.ass,Unigene8330_Ac.sel,
886	3	Unigene29422_R.new,Unigene29747_A.per,Unigene11790_S.cyn,
887	3	Unigene11359_A.ass,Unigene11358_A.ass,Unigene48279_A.per,
888	4	BGIBMGA007128-PA_BOMMO,Unigene4661_Ac.sel,Unigene14638_A.per,Unigene11096_A.ass,
889	10	Unigene4662_Ac.sel,Unigene24742_A.yam,Unigene1369_R.new,Unigene11097_A.ass,Unigene14640_A.per,Unigene20412_S.cyn,BGIBMGA007130-PA_BOMMO,Unigene900_R.new,Unigene24741_A.yam,Unigene14639_A.per,
890	7	Unigene3126_R.new,Unigene5731_Ac.sel,Unigene20413_S.cyn,BGIBMGA007127-PA_BOMMO,Unigene16154_A.per,Unigene11098_A.ass,Unigene27202_A.yam,
891	19	BGIBMGA009779-PA_BOMMO,Unigene28414_A.yam,Unigene2736_A.ass,Unigene31034_R.new,Unigene21464_S.cyn,Unigene13884_R.new,Unigene3518_A.yam,Unigene22137_Ac.sel,Unigene12134_A.ass,Unigene30307_R.new,Unigene15725_A.per,Unigene30684_Ac.sel,Unigene24332_Ac.sel,Unigene15088_A.per,Unigene22136_Ac.sel,Unigene24200_S.cyn,Unigene4505_S.cyn,Unigene30656_A.yam,Unigene1447_A.ass,
892	14	Unigene12076_S.cyn,Unigene28092_R.new,Unigene28661_A.yam,Unigene4428_A.ass,Unigene3194_R.new,Unigene21773_S.cyn,Unigene20957_A.ass,Unigene22069_Ac.sel,Unigene22402_Ac.sel,BGIBMGA009857-PA_BOMMO,Unigene2699_A.ass,Unigene25657_A.per,Unigene13679_A.per,Unigene24222_A.yam,
893	4	Unigene8425_Ac.sel,Unigene21319_A.ass,Unigene27723_A.per,Unigene27203_A.yam,
894	10	Unigene21831_Ac.sel,Unigene24231_A.yam,BGIBMGA008051-PA_BOMMO,Unigene12338_A.ass,Unigene32133_R.new,Unigene26163_A.per,Unigene29410_R.new,Unigene24230_A.yam,Unigene1695_A.ass,Unigene19533_S.cyn,
895	9	Unigene24559_A.yam,Unigene13796_A.per,Unigene22111_S.cyn,BGIBMGA014226-PA_BOMMO,Unigene27633_R.new,Unigene22112_S.cyn,Unigene3787_Ac.sel,Unigene1663_A.ass,Unigene3788_Ac.sel,
896	4	Unigene24199_A.ass,Unigene14494_Ac.sel,Unigene17315_A.ass,Unigene19126_A.ass,
897	5	Unigene32876_S.cyn,Unigene33774_A.yam,Unigene33357_Ac.sel,Unigene18197_A.ass,Unigene8532_A.ass,
898	9	Unigene7687_A.per,Unigene30096_A.ass,Unigene30880_A.yam,Unigene23703_A.ass,Unigene27892_Ac.sel,Unigene15397_A.yam,Unigene31192_Ac.sel,Unigene13486_A.ass,Unigene32539_A.per,
899	6	Unigene3550_A.ass,Unigene35939_S.cyn,Unigene16654_A.yam,Unigene37123_S.cyn,Unigene14885_A.per,Unigene10194_R.new,
900	8	Unigene13918_A.ass,Unigene6986_A.yam,Unigene28112_Ac.sel,BGIBMGA007238-PA_BOMMO,Unigene31659_A.yam,Unigene8792_A.per,Unigene32530_R.new,Unigene30939_S.cyn,
901	7	Unigene21552_S.cyn,Unigene27437_A.yam,Unigene3902_A.ass,BGIBMGA010545-PA_BOMMO,Unigene32169_R.new,Unigene6062_Ac.sel,Unigene16645_A.per,
902	8	Unigene8627_Ac.sel,Unigene14036_A.ass,BGIBMGA013478-PA_BOMMO,Unigene16703_S.cyn,Unigene27793_A.per,Unigene39554_R.new,Unigene10660_R.new,Unigene30513_A.yam,
903	20	Unigene15539_A.per,Unigene22815_Ac.sel,Unigene4371_S.cyn,Unigene22357_Ac.sel,Unigene16338_R.new,Unigene13606_R.new,Unigene13607_R.new,Unigene4298_S.cyn,Unigene5640_A.ass,Unigene9864_A.yam,Unigene26739_A.per,Unigene11279_A.yam,Unigene15540_A.per,Unigene21639_A.ass,Unigene29865_S.cyn,BGIBMGA003607-PA_BOMMO,Unigene4299_S.cyn,Unigene12068_Ac.sel,Unigene31329_R.new,Unigene12206_A.yam,
904	7	BGIBMGA009557-PA_BOMMO,Unigene2514_A.ass,Unigene14557_R.new,Unigene7889_S.cyn,Unigene7464_Ac.sel,Unigene12105_A.yam,Unigene14145_A.per,
905	3	Unigene22210_A.yam,Unigene34989_A.per,Unigene41809_Ac.sel,
906	30	Unigene19155_A.per,Unigene8547_R.new,Unigene4793_S.cyn,Unigene34848_A.ass,Unigene35271_Ac.sel,Unigene9967_A.yam,Unigene28850_R.new,Unigene37161_A.yam,Unigene32506_Ac.sel,Unigene30445_S.cyn,Unigene6396_A.yam,Unigene22192_A.ass,Unigene6486_R.new,Unigene37183_Ac.sel,Unigene46715_A.per,Unigene24644_A.yam,Unigene22717_S.cyn,Unigene18688_A.per,Unigene3045_A.ass,Unigene3043_A.ass,Unigene9108_S.cyn,Unige…
907	7	Unigene27716_A.per,Unigene9438_S.cyn,Unigene28089_A.yam,Unigene7039_Ac.sel,Unigene20694_A.ass,Unigene28940_R.new,BGIBMGA013400-PA_BOMMO,
908	7	Unigene24621_Ac.sel,Unigene24620_Ac.sel,Unigene15506_A.ass,Unigene4599_A.per,Unigene24619_Ac.sel,Unigene20750_A.ass,Unigene9819_S.cyn,
909	10	Unigene14141_A.per,Unigene22082_Ac.sel,Unigene22083_Ac.sel,Unigene2258_A.yam,Unigene22080_Ac.sel,Unigene20670_S.cyn,Unigene22878_R.new,Unigene11271_A.ass,Unigene22081_Ac.sel,Unigene22079_Ac.sel,
910	8	Unigene11216_Ac.sel,Unigene30517_S.cyn,Unigene22152_A.per,Unigene33907_A.ass,Unigene37211_S.cyn,Unigene23264_A.yam,Unigene42330_S.cyn,Unigene16695_R.new,
911	7	Unigene7468_Ac.sel,Unigene29619_A.per,Unigene20848_S.cyn,BGIBMGA010006-PA_BOMMO,Unigene23701_A.ass,Unigene15297_R.new,Unigene26007_A.yam,
912	7	Unigene10924_S.cyn,Unigene24793_Ac.sel,Unigene33787_R.new,BGIBMGA007646-PA_BOMMO,Unigene14967_A.per,Unigene24089_A.ass,Unigene16247_A.yam,
913	13	Unigene27847_S.cyn,Unigene25162_A.ass,Unigene21654_R.new,Unigene29606_A.yam,BGIBMGA009404-PA_BOMMO,Unigene2525_A.per,Unigene23484_Ac.sel,Unigene14706_R.new,Unigene4713_A.per,Unigene27005_S.cyn,Unigene21203_A.ass,Unigene23769_S.cyn,Unigene1974_A.yam,
914	8	Unigene21139_A.ass,Unigene30296_R.new,Unigene21289_S.cyn,BGIBMGA003038-PA_BOMMO,Unigene15717_A.per,Unigene25251_A.yam,Unigene8706_Ac.sel,Unigene30921_Ac.sel,
915	8	Unigene29532_Ac.sel,Unigene16629_A.per,Unigene3524_A.yam,Unigene39038_S.cyn,Unigene11702_S.cyn,Unigene31379_R.new,BGIBMGA006298-PA_BOMMO,Unigene25774_A.ass,
916	6	Unigene16637_A.ass,Unigene26624_Ac.sel,Unigene5652_S.cyn,Unigene15900_R.new,Unigene7433_A.per,BGIBMGA003858-PA_BOMMO,
917	13	Unigene22493_S.cyn,BGIBMGA011429-PA_BOMMO,Unigene27228_A.per,Unigene15686_A.yam,Unigene13901_A.ass,Unigene5678_S.cyn,Unigene9840_Ac.sel,Unigene22606_S.cyn,Unigene34886_A.per,Unigene32944_R.new,Unigene4053_A.yam,Unigene5083_A.per,Unigene4781_A.ass,
918	8	Unigene8200_A.yam,Unigene8981_A.yam,BGIBMGA008122-PA_BOMMO,Unigene28293_A.per,Unigene13342_A.ass,Unigene27364_A.ass,Unigene12582_Ac.sel,Unigene4411_R.new,
919	9	Unigene15730_A.yam,Unigene28716_A.ass,Unigene4334_S.cyn,Unigene10615_Ac.sel,Unigene16588_R.new,BGIBMGA003734-PA_BOMMO,Unigene16587_R.new,Unigene4333_S.cyn,Unigene15062_A.per,
920	11	Unigene12787_A.per,Unigene12789_A.per,Unigene9188_Ac.sel,Unigene9189_Ac.sel,Unigene26401_A.yam,Unigene30674_R.new,BGIBMGA011755-PA_BOMMO,Unigene22031_A.ass,Unigene4460_S.cyn,Unigene22032_A.ass,Unigene26402_A.yam,
921	3	Unigene26639_Ac.sel,Unigene14120_A.ass,BGIBMGA006834-PA_BOMMO,
922	15	Unigene34208_R.new,Unigene28372_A.yam,Unigene46461_Ac.sel,Unigene14073_A.per,Unigene43051_A.yam,Unigene38992_S.cyn,Unigene19266_A.ass,Unigene28619_A.per,Unigene35490_Ac.sel,BGIBMGA013453-PA_BOMMO,Unigene39029_A.per,Unigene16138_R.new,Unigene19500_Ac.sel,Unigene13439_A.yam,Unigene31364_Ac.sel,
923	18	Unigene14864_Ac.sel,Unigene31702_Ac.sel,Unigene18773_R.new,Unigene6137_A.per,Unigene17852_Ac.sel,Unigene29576_A.yam,Unigene30425_A.ass,Unigene30488_A.ass,Unigene17768_A.per,BGIBMGA002350-PA_BOMMO,Unigene34987_A.yam,Unigene19088_A.yam,Unigene29678_S.cyn,Unigene8653_A.yam,Unigene35768_R.new,Unigene33031_A.per,Unigene22222_A.yam,Unigene15443_R.new,
924	8	Unigene27970_A.per,Unigene27091_A.yam,Unigene6439_Ac.sel,BGIBMGA010956-PA_BOMMO,Unigene4789_A.ass,Unigene27971_A.per,Unigene8430_S.cyn,Unigene32232_R.new,
925	6	Unigene12157_Ac.sel,Unigene27510_A.per,Unigene23851_S.cyn,BGIBMGA013171-PA_BOMMO,Unigene26477_A.yam,Unigene2928_A.ass,
926	3	Unigene16546_A.yam,Unigene29031_A.per,Unigene22912_R.new,
927	5	Unigene32194_A.per,Unigene29326_R.new,Unigene3289_A.yam,Unigene11779_Ac.sel,Unigene15131_A.ass,
928	3	Unigene39875_R.new,Unigene26057_R.new,Unigene39146_Ac.sel,
929	20	Unigene6533_A.ass,Unigene20275_R.new,Unigene25749_A.yam,Unigene3692_R.new,Unigene24901_S.cyn,Unigene19510_A.yam,Unigene42014_R.new,Unigene39863_A.per,Unigene21823_A.per,Unigene13976_A.per,Unigene38300_R.new,Unigene14074_A.per,Unigene38400_Ac.sel,Unigene14849_A.ass,Unigene34767_R.new,Unigene1919_Ac.sel,Unigene1510_Ac.sel,Unigene14717_A.yam,Unigene28182_Ac.sel,BGIBMGA013134-PA_BOMMO,
930	4	Unigene5678_A.per,BGIBMGA006681-PA_BOMMO,Unigene6464_S.cyn,Unigene28626_R.new,
931	2	Unigene37079_A.per,Unigene8503_A.ass,
932	10	Unigene12549_A.ass,Unigene12548_A.ass,Unigene23835_Ac.sel,Unigene27989_A.per,Unigene14056_A.yam,Unigene28702_R.new,Unigene19796_S.cyn,Unigene19797_S.cyn,BGIBMGA000136-PA_BOMMO,Unigene19795_S.cyn,
933	10	Unigene26781_A.yam,Unigene21707_S.cyn,Unigene15899_A.yam,Unigene22617_A.ass,Unigene24097_Ac.sel,Unigene24541_Ac.sel,BGIBMGA011190-PA_BOMMO,Unigene15093_A.per,Unigene30868_R.new,Unigene30862_R.new,
934	3	Unigene34699_A.yam,Unigene19441_Ac.sel,Unigene24972_A.per,
935	11	BGIBMGA000143-PA_BOMMO,Unigene26557_A.ass,Unigene37652_R.new,Unigene31063_A.ass,Unigene16413_S.cyn,Unigene20752_Ac.sel,Unigene13328_A.ass,Unigene20666_S.cyn,Unigene44096_R.new,Unigene20667_S.cyn,Unigene30197_A.ass,
936	13	Unigene15831_A.yam,Unigene11297_A.yam,Unigene24167_S.cyn,Unigene13975_R.new,Unigene23989_Ac.sel,Unigene8253_Ac.sel,BGIBMGA001550-PA_BOMMO,Unigene21289_A.ass,Unigene27772_A.per,Unigene29165_A.per,Unigene22923_A.ass,Unigene3752_S.cyn,Unigene11298_A.yam,
937	19	Unigene23779_A.yam,Unigene8165_S.cyn,Unigene13137_A.ass,Unigene35103_R.new,BGIBMGA010572-PA_BOMMO,Unigene20695_A.ass,Unigene28259_A.per,Unigene28664_R.new,Unigene25519_A.per,Unigene41368_A.per,Unigene33724_R.new,Unigene21824_Ac.sel,Unigene41293_A.per,Unigene13329_A.yam,Unigene9586_S.cyn,Unigene31391_Ac.sel,Unigene25588_Ac.sel,Unigene1836_S.cyn,Unigene18687_A.per,
938	10	Unigene3523_A.ass,Unigene39389_S.cyn,Unigene5054_S.cyn,Unigene39469_S.cyn,Unigene24198_S.cyn,Unigene29730_R.new,Unigene12228_A.yam,Unigene21954_Ac.sel,BGIBMGA009581-PA_BOMMO,Unigene27795_A.per,
939	6	Unigene11622_Ac.sel,Unigene29005_A.ass,Unigene41635_R.new,Unigene31418_A.yam,Unigene8667_S.cyn,Unigene17219_A.per,
940	2	Unigene47521_S.cyn,Unigene33590_A.yam,
941	9	Unigene13370_S.cyn,Unigene22587_S.cyn,Unigene16890_A.per,Unigene11800_A.ass,Unigene31690_R.new,BGIBMGA006640-PA_BOMMO,Unigene29575_S.cyn,Unigene14767_A.yam,Unigene4591_Ac.sel,
942	7	Unigene45025_A.per,Unigene41603_Ac.sel,Unigene16810_A.yam,Unigene19605_A.ass,Unigene15568_A.ass,Unigene17603_Ac.sel,Unigene45766_R.new,
943	7	Unigene22666_S.cyn,BGIBMGA010747-PA_BOMMO,Unigene29115_Ac.sel,Unigene32395_A.yam,Unigene10681_A.ass,Unigene18104_A.per,Unigene32160_R.new,
944	12	Unigene16816_A.per,Unigene3582_A.per,Unigene28701_R.new,Unigene13702_A.yam,Unigene6098_S.cyn,Unigene12090_A.ass,Unigene25202_S.cyn,Unigene33276_Ac.sel,Unigene29591_A.yam,Unigene28926_Ac.sel,Unigene13578_A.ass,BGIBMGA006725-PA_BOMMO,
945	9	BGIBMGA000982-PA_BOMMO,BGIBMGA001013-PA_BOMMO,BGIBMGA000779-PA_BOMMO,BGIBMGA014132-PA_BOMMO,BGIBMGA005856-PA_BOMMO,BGIBMGA004028-PA_BOMMO,BGIBMGA004943-PA_BOMMO,BGIBMGA001012-PA_BOMMO,BGIBMGA001163-PA_BOMMO,
946	8	Unigene27161_Ac.sel,Unigene17430_R.new,Unigene30949_Ac.sel,Unigene29660_S.cyn,Unigene14841_A.per,Unigene28814_A.yam,BGIBMGA010927-PA_BOMMO,Unigene12437_A.ass,
947	3	BGIBMGA005370-PA_BOMMO,Unigene5313_A.ass,Unigene19265_A.yam,
948	12	Unigene22057_S.cyn,Unigene27409_Ac.sel,Unigene22056_S.cyn,Unigene23813_A.ass,Unigene29360_S.cyn,Unigene21156_A.ass,Unigene26818_A.per,Unigene30656_R.new,Unigene30159_R.new,Unigene17280_A.yam,BGIBMGA013139-PA_BOMMO,Unigene17281_A.yam,
949	9	Unigene11260_A.per,Unigene26960_S.cyn,Unigene30491_A.yam,Unigene27840_Ac.sel,Unigene14654_R.new,Unigene8163_A.yam,Unigene4298_A.ass,Unigene3566_A.per,BGIBMGA006807-PA_BOMMO,
950	8	Unigene29468_A.per,Unigene43277_R.new,Unigene31807_A.yam,Unigene3753_S.cyn,Unigene15047_A.ass,Unigene19094_R.new,BGIBMGA000420-PA_BOMMO,Unigene5927_Ac.sel,
951	9	Unigene16839_A.ass,Unigene28482_Ac.sel,Unigene26950_Ac.sel,Unigene14700_A.per,Unigene32072_R.new,Unigene19172_A.ass,Unigene25778_S.cyn,BGIBMGA007823-PA_BOMMO,Unigene27028_A.yam,
952	8	Unigene5295_S.cyn,BGIBMGA011854-PA_BOMMO,Unigene16020_A.ass,Unigene29080_A.per,Unigene32773_A.yam,Unigene5296_S.cyn,Unigene23207_Ac.sel,Unigene19119_R.new,
953	12	Unigene798_A.yam,Unigene6814_Ac.sel,Unigene11270_A.ass,Unigene20671_S.cyn,Unigene11269_A.ass,Unigene20669_S.cyn,Unigene14142_A.per,Unigene18387_R.new,Unigene839_A.yam,BGIBMGA008304-PA_BOMMO,Unigene20672_S.cyn,Unigene20668_S.cyn,
954	10	Unigene10148_R.new,Unigene8478_Ac.sel,BGIBMGA001344-PA_BOMMO,Unigene32826_A.per,Unigene38500_R.new,Unigene33374_Ac.sel,Unigene12972_A.yam,Unigene14342_A.ass,Unigene8423_R.new,Unigene32766_A.per,
955	10	Unigene14200_A.per,Unigene13619_A.ass,Unigene4578_Ac.sel,Unigene13685_R.new,Unigene4573_Ac.sel,Unigene25788_A.yam,Unigene22869_S.cyn,BGIBMGA011986-PA_BOMMO,Unigene13620_A.ass,Unigene4575_Ac.sel,
956	3	Unigene35569_Ac.sel,Unigene26700_A.ass,Unigene14363_S.cyn,
957	3	Unigene21456_S.cyn,Unigene21455_S.cyn,BGIBMGA003385-PA_BOMMO,
958	11	Unigene22287_S.cyn,Unigene24446_A.yam,BGIBMGA012976-PA_BOMMO,Unigene15025_R.new,Unigene6989_Ac.sel,Unigene12959_A.per,Unigene6988_Ac.sel,Unigene4687_S.cyn,Unigene2416_A.ass,Unigene24448_A.yam,Unigene12958_A.per,
959	8	Unigene17687_R.new,Unigene5248_S.cyn,Unigene23302_A.ass,Unigene15536_A.per,Unigene5498_Ac.sel,BGIBMGA005641-PA_BOMMO,Unigene14088_A.yam,Unigene5499_Ac.sel,
960	17	Unigene11195_A.ass,Unigene11193_A.ass,Unigene26812_A.per,Unigene24070_A.yam,Unigene21870_Ac.sel,Unigene13652_R.new,Unigene26813_A.per,Unigene20267_S.cyn,BGIBMGA007730-PA_BOMMO,Unigene20266_S.cyn,Unigene20268_S.cyn,Unigene26814_A.per,Unigene13653_R.new,Unigene24069_A.yam,Unigene11191_A.ass,Unigene11190_A.ass,Unigene24071_A.yam,
961	11	Unigene26514_A.per,Unigene22854_Ac.sel,Unigene24900_S.cyn,Unigene29383_A.yam,Unigene3935_A.ass,Unigene26515_A.per,BGIBMGA006001-PA_BOMMO,Unigene6534_Ac.sel,Unigene19427_A.per,Unigene14101_R.new,Unigene4333_A.ass,
962	12	Unigene16678_A.yam,Unigene22911_S.cyn,Unigene15206_R.new,BGIBMGA006777-PA_BOMMO,Unigene20731_A.ass,Unigene11703_S.cyn,Unigene26564_Ac.sel,Unigene26067_A.ass,Unigene26160_Ac.sel,Unigene28352_A.per,Unigene17273_R.new,Unigene13125_A.per,
963	7	Unigene18649_A.ass,Unigene32953_R.new,Unigene26612_A.yam,Unigene16967_A.per,Unigene36849_S.cyn,Unigene28817_Ac.sel,BGIBMGA013443-PA_BOMMO,
964	11	Unigene28181_R.new,Unigene369_S.cyn,Unigene1771_S.cyn,Unigene3259_A.per,Unigene750_A.per,BGIBMGA003647-PA_BOMMO,Unigene12026_A.ass,Unigene12588_A.yam,Unigene22426_Ac.sel,Unigene12589_A.yam,Unigene1623_S.cyn,
965	7	BGIBMGA008506-PA_BOMMO,Unigene3946_A.yam,Unigene17485_A.per,Unigene8007_S.cyn,Unigene16696_A.ass,Unigene32987_R.new,Unigene7920_Ac.sel,
966	8	Unigene17470_A.per,Unigene24476_S.cyn,Unigene13437_A.yam,BGIBMGA002032-PA_BOMMO,Unigene16387_R.new,Unigene16685_A.ass,Unigene16389_R.new,Unigene30810_Ac.sel,
967	6	Unigene30451_A.ass,BGIBMGA000974-PA_BOMMO,Unigene17009_A.ass,Unigene34117_A.per,Unigene34412_R.new,Unigene10188_R.new,
968	9	Unigene30407_R.new,Unigene20623_S.cyn,Unigene23000_Ac.sel,Unigene12459_A.ass,Unigene12898_A.yam,Unigene12897_A.yam,Unigene23002_Ac.sel,Unigene14848_A.per,BGIBMGA001548-PA_BOMMO,
969	6	Unigene6875_S.cyn,Unigene14864_R.new,BGIBMGA002069-PA_BOMMO,Unigene3692_A.per,Unigene29740_Ac.sel,Unigene21167_A.ass,
970	36	BGIBMGA000832-PA_BOMMO,Unigene35663_S.cyn,Unigene8305_Ac.sel,Unigene12585_R.new,Unigene16024_Ac.sel,Unigene44712_A.per,Unigene40672_S.cyn,Unigene8136_Ac.sel,Unigene9163_A.ass,Unigene7133_A.per,Unigene18058_A.yam,Unigene20622_S.cyn,Unigene46555_Ac.sel,Unigene3602_A.per,Unigene16827_A.per,Unigene16861_A.per,Unigene6661_R.new,Unigene19752_A.per,Unigene37216_A.per,Unigene7798_A.ass,Unigene14650_Ac.se…
971	9	Unigene13461_R.new,Unigene21719_Ac.sel,BGIBMGA001183-PA_BOMMO,Unigene27312_A.per,Unigene11919_A.ass,Unigene25356_A.yam,Unigene21718_Ac.sel,Unigene21720_Ac.sel,Unigene21721_Ac.sel,
972	26	Unigene18271_A.per,Unigene7313_Ac.sel,Unigene7312_Ac.sel,Unigene21855_S.cyn,Unigene15306_R.new,Unigene31365_R.new,Unigene28557_A.per,Unigene14712_A.per,Unigene31366_R.new,Unigene28558_A.per,Unigene28559_A.per,Unigene14713_A.per,Unigene11690_A.ass,Unigene5426_S.cyn,Unigene13049_A.yam,Unigene21857_S.cyn,Unigene24538_A.yam,Unigene21858_S.cyn,BGIBMGA012094-PA_BOMMO,Unigene8299_Ac.sel,Unigene30924_S.c…
973	10	Unigene32000_A.per,Unigene22107_A.ass,Unigene6037_S.cyn,Unigene29522_R.new,Unigene14228_A.ass,Unigene30096_R.new,Unigene14710_Ac.sel,Unigene20563_A.per,Unigene18146_A.yam,BGIBMGA008036-PA_BOMMO,
974	7	Unigene30259_A.yam,Unigene10250_Ac.sel,Unigene16878_R.new,BGIBMGA005492-PA_BOMMO,Unigene23712_S.cyn,Unigene28370_A.per,Unigene21433_A.ass,
975	8	Unigene6819_S.cyn,Unigene27641_A.per,Unigene13047_Ac.sel,BGIBMGA012076-PA_BOMMO,Unigene25597_A.yam,Unigene13963_R.new,Unigene13962_R.new,Unigene13946_A.ass,
976	10	Unigene27704_A.yam,Unigene4222_A.per,Unigene4223_A.per,Unigene27705_A.yam,BGIBMGA000601-PA_BOMMO,Unigene3589_R.new,Unigene7504_A.ass,Unigene9486_S.cyn,Unigene3590_R.new,Unigene10862_Ac.sel,
977	9	Unigene36399_R.new,Unigene28263_S.cyn,Unigene28342_Ac.sel,Unigene16731_S.cyn,Unigene33470_A.per,Unigene47694_A.per,Unigene13354_A.ass,Unigene20253_R.new,Unigene30465_A.yam,
978	8	BGIBMGA007963-PA_BOMMO,Unigene4928_A.per,Unigene6930_S.cyn,Unigene14235_A.yam,Unigene14236_A.yam,Unigene16505_R.new,Unigene21690_A.ass,Unigene7398_Ac.sel,
979	9	Unigene13724_A.yam,Unigene14030_A.per,Unigene10528_Ac.sel,Unigene8016_S.cyn,BGIBMGA008980-PA_BOMMO,Unigene39484_A.yam,Unigene9329_Ac.sel,Unigene14087_R.new,Unigene5986_A.ass,
980	3	BGIBMGA004358-PA_BOMMO,BGIBMGA003976-PA_BOMMO,BGIBMGA005972-PA_BOMMO,
981	2	BGIBMGA008240-PA_BOMMO,Unigene12085_S.cyn,
982	9	Unigene8279_S.cyn,Unigene17533_R.new,Unigene12927_A.yam,Unigene3687_A.ass,Unigene24461_Ac.sel,Unigene28106_A.per,Unigene12926_A.yam,BGIBMGA012119-PA_BOMMO,Unigene24462_Ac.sel,
983	4	BGIBMGA012318-PA_BOMMO,Unigene29677_S.cyn,Unigene10219_Ac.sel,Unigene17159_R.new,
984	9	Unigene42116_A.per,Unigene13616_A.ass,Unigene3102_A.ass,BGIBMGA000354-PA_BOMMO,Unigene6759_Ac.sel,Unigene14517_A.yam,Unigene15429_R.new,Unigene8097_S.cyn,Unigene17082_A.per,
985	9	Unigene5116_S.cyn,Unigene26251_A.yam,Unigene12770_A.ass,Unigene5115_S.cyn,Unigene22199_Ac.sel,BGIBMGA010092-PA_BOMMO,Unigene14244_A.ass,Unigene28133_R.new,Unigene26044_A.per,
986	12	Unigene19679_A.ass,Unigene44482_A.yam,Unigene8048_A.yam,Unigene5243_Ac.sel,Unigene28608_A.per,Unigene4148_A.ass,Unigene14656_Ac.sel,Unigene36714_A.yam,Unigene1540_S.cyn,Unigene39254_A.yam,Unigene5244_Ac.sel,Unigene15403_A.yam,
987	4	Unigene46918_S.cyn,Unigene35285_S.cyn,Unigene20085_A.yam,Unigene43718_A.yam,
988	27	BGIBMGA010969-PA_BOMMO,BGIBMGA002899-PA_BOMMO,BGIBMGA001630-PA_BOMMO,BGIBMGA012722-PA_BOMMO,BGIBMGA000875-PA_BOMMO,BGIBMGA012729-PA_BOMMO,BGIBMGA002901-PA_BOMMO,BGIBMGA010986-PA_BOMMO,BGIBMGA002796-PA_BOMMO,BGIBMGA009337-PA_BOMMO,BGIBMGA000837-PA_BOMMO,BGIBMGA007545-PA_BOMMO,BGIBMGA004870-PA_BOMMO,BGIBMGA003321-PA_BOMMO,BGIBMGA000773-PA_BOMMO,BGIBMGA004683-PA_BOMMO,BGIBMGA004934-PA_BOMMO,BGIBMGA0…
989	9	Unigene13519_R.new,Unigene14000_A.per,Unigene13520_R.new,Unigene12382_A.yam,Unigene5967_Ac.sel,Unigene24194_S.cyn,BGIBMGA001841-PA_BOMMO,Unigene14914_A.ass,Unigene13999_A.per,
990	7	Unigene10729_A.yam,BGIBMGA003517-PA_BOMMO,Unigene10732_A.yam,Unigene21427_A.ass,Unigene13870_A.per,Unigene10731_A.yam,Unigene1684_A.ass,
991	4	BGIBMGA004206-PA_BOMMO,Unigene6784_S.cyn,Unigene20960_S.cyn,Unigene6783_S.cyn,
992	9	Unigene24630_A.yam,Unigene2005_A.yam,Unigene2971_A.per,BGIBMGA007546-PA_BOMMO,Unigene3424_A.per,Unigene2363_A.yam,Unigene1898_A.per,Unigene23238_Ac.sel,Unigene5344_A.ass,
993	4	Unigene1100_S.cyn,BGIBMGA007547-PA_BOMMO,Unigene7436_A.ass,Unigene3086_A.yam,
994	9	Unigene7589_S.cyn,Unigene31537_Ac.sel,Unigene4162_A.ass,BGIBMGA012728-PA_BOMMO,Unigene11499_A.per,Unigene25995_A.yam,Unigene18560_A.per,Unigene25994_A.yam,Unigene26916_A.yam,
995	2	BGIBMGA004147-PA_BOMMO,Unigene23908_S.cyn,
996	3	Unigene11441_S.cyn,BGIBMGA004229-PA_BOMMO,Unigene6975_Ac.sel,
997	27	Unigene3012_Ac.sel,Unigene20926_S.cyn,Unigene11871_Ac.sel,Unigene2291_Ac.sel,Unigene10823_A.yam,Unigene14887_A.yam,Unigene28398_R.new,Unigene14472_A.yam,Unigene37602_A.ass,BGIBMGA013812-PA_BOMMO,Unigene13794_A.yam,Unigene20783_S.cyn,Unigene20928_S.cyn,Unigene32357_R.new,Unigene13508_A.per,Unigene20925_S.cyn,Unigene15250_R.new,Unigene1739_Ac.sel,Unigene2823_Ac.sel,Unigene29945_A.per,Unigene26896_A…
998	26	Unigene29473_Ac.sel,Unigene14097_R.new,Unigene40260_A.per,Unigene1844_Ac.sel,Unigene307_Ac.sel,Unigene26888_Ac.sel,Unigene37894_A.yam,Unigene45448_A.per,Unigene40396_A.per,Unigene40112_S.cyn,Unigene20218_S.cyn,Unigene1899_Ac.sel,Unigene28470_S.cyn,Unigene20221_S.cyn,Unigene45419_R.new,Unigene7955_A.yam,Unigene16458_A.ass,Unigene48397_A.per,Unigene39919_A.per,Unigene20222_S.cyn,BGIBMGA008141-PA_BO…
999	23	Unigene25205_Ac.sel,Unigene10573_A.yam,Unigene24476_A.per,Unigene463_R.new,Unigene31111_A.ass,Unigene21168_Ac.sel,Unigene17754_Ac.sel,Unigene11153_A.yam,Unigene25210_S.cyn,Unigene25204_Ac.sel,Unigene20417_Ac.sel,Unigene26313_A.per,Unigene23103_A.yam,Unigene31390_A.yam,BGIBMGA010328-PA_BOMMO,Unigene14193_A.ass,Unigene23937_A.yam,Unigene26312_A.per,Unigene10947_A.ass,Unigene39851_A.per,Unigene3888_…
1000	7	Unigene23563_Ac.sel,Unigene2271_Ac.sel,Unigene13139_A.ass,Unigene2747_Ac.sel,BGIBMGA007670-PA_BOMMO,Unigene16307_R.new,Unigene26753_A.yam,
1001	20	Unigene56_A.per,Unigene5552_A.per,Unigene20458_R.new,Unigene3008_R.new,Unigene276_R.new,Unigene2461_A.per,Unigene3124_A.per,Unigene2604_Ac.sel,Unigene25137_A.yam,Unigene5165_Ac.sel,Unigene3324_A.per,Unigene25136_A.yam,Unigene5164_Ac.sel,Unigene2984_R.new,Unigene24800_S.cyn,Unigene40261_A.per,Unigene11773_A.ass,Unigene697_A.ass,Unigene3217_R.new,BGIBMGA010988-PA_BOMMO,
1002	25	Unigene18773_Ac.sel,Unigene39589_R.new,Unigene10570_A.yam,Unigene30398_A.ass,Unigene75_Ac.sel,Unigene11660_R.new,Unigene31196_A.ass,Unigene41901_Ac.sel,Unigene21189_Ac.sel,Unigene39578_Ac.sel,Unigene39625_A.per,Unigene21187_Ac.sel,Unigene12360_A.yam,Unigene34981_A.ass,Unigene13114_R.new,Unigene14734_Ac.sel,Unigene824_S.cyn,Unigene13115_R.new,Unigene12413_R.new,Unigene9513_R.new,Unigene46381_R.new…
1003	5	Unigene2210_A.yam,Unigene407_A.yam,BGIBMGA007671-PA_BOMMO,Unigene1832_A.yam,Unigene2738_A.yam,
1004	3	Unigene32597_Ac.sel,BGIBMGA011893-PA_BOMMO,Unigene33680_A.per,
1005	16	Unigene20131_A.ass,Unigene29227_A.yam,Unigene16154_A.yam,Unigene20959_S.cyn,Unigene27374_A.ass,Unigene39827_S.cyn,Unigene15211_Ac.sel,Unigene23237_Ac.sel,Unigene16620_A.per,Unigene47198_A.per,Unigene21577_A.per,Unigene572_A.yam,Unigene7697_A.ass,Unigene35584_R.new,Unigene16621_A.per,Unigene33382_A.yam,
1006	5	Unigene24759_S.cyn,Unigene28700_Ac.sel,Unigene21485_S.cyn,Unigene4474_R.new,BGIBMGA004205-PA_BOMMO,
1007	29	Unigene31069_A.ass,Unigene20220_S.cyn,Unigene31246_Ac.sel,Unigene14159_R.new,Unigene34857_Ac.sel,Unigene31779_Ac.sel,Unigene17192_A.yam,Unigene27569_S.cyn,Unigene1683_A.ass,Unigene47785_A.per,Unigene21057_A.yam,Unigene31020_A.ass,Unigene5755_A.yam,Unigene13626_A.ass,BGIBMGA002900-PA_BOMMO,Unigene19490_A.yam,Unigene30886_A.ass,Unigene34528_R.new,Unigene5854_A.per,Unigene3648_S.cyn,Unigene7671_Ac.s…
1008	15	Unigene30378_R.new,Unigene20453_S.cyn,Unigene29993_A.per,Unigene13732_A.yam,Unigene20452_S.cyn,BGIBMGA004684-PA_BOMMO,Unigene31748_R.new,Unigene48274_A.per,Unigene4234_A.per,Unigene21775_A.ass,Unigene19612_A.yam,Unigene27748_A.yam,Unigene36214_R.new,Unigene21403_S.cyn,Unigene9621_Ac.sel,
1009	7	Unigene18225_S.cyn,Unigene18476_Ac.sel,Unigene45628_A.per,Unigene20216_S.cyn,BGIBMGA012752-PA_BOMMO,Unigene20217_S.cyn,Unigene26442_R.new,
1010	3	Unigene15859_A.ass,Unigene32179_A.yam,Unigene30795_A.per,
1011	7	Unigene35999_A.ass,Unigene18212_A.per,Unigene18115_S.cyn,Unigene43315_Ac.sel,Unigene32649_A.per,Unigene20849_Ac.sel,Unigene9514_R.new,
1012	2	Unigene46277_A.yam,Unigene45844_A.yam,
1013	10	Unigene17584_A.per,Unigene3972_A.ass,Unigene21169_Ac.sel,Unigene26405_Ac.sel,Unigene1456_R.new,Unigene10948_A.ass,Unigene523_R.new,Unigene26210_A.yam,Unigene2776_A.per,BGIBMGA009874-PA_BOMMO,
1014	13	BGIBMGA010987-PA_BOMMO,Unigene28216_R.new,Unigene23938_A.yam,Unigene28250_R.new,Unigene23939_A.yam,Unigene2736_A.per,Unigene28217_R.new,Unigene15577_S.cyn,Unigene22679_Ac.sel,Unigene10374_R.new,Unigene6347_Ac.sel,Unigene22680_Ac.sel,Unigene27091_Ac.sel,
1015	9	Unigene15877_S.cyn,Unigene10945_A.ass,Unigene2233_A.yam,Unigene2725_A.yam,Unigene44659_S.cyn,Unigene40478_A.yam,Unigene652_A.yam,Unigene10942_A.ass,Unigene22733_A.yam,
1016	10	Unigene6530_R.new,Unigene12540_A.per,Unigene19811_A.ass,Unigene12539_A.per,Unigene8913_R.new,Unigene33819_A.yam,Unigene694_A.per,Unigene13028_A.yam,Unigene12538_A.per,Unigene13027_A.yam,
1017	9	Unigene39632_Ac.sel,Unigene40874_Ac.sel,Unigene14639_R.new,BGIBMGA000772-PA_BOMMO,Unigene788_S.cyn,Unigene33450_R.new,Unigene39914_Ac.sel,Unigene27683_Ac.sel,Unigene2015_S.cyn,
1018	17	Unigene26369_A.yam,Unigene21183_Ac.sel,Unigene21185_Ac.sel,Unigene26869_R.new,Unigene11459_A.ass,Unigene21186_Ac.sel,Unigene11088_A.yam,Unigene26368_A.yam,Unigene11460_A.ass,Unigene35147_Ac.sel,Unigene26871_R.new,Unigene11087_A.yam,Unigene26873_R.new,Unigene21192_Ac.sel,Unigene26874_R.new,Unigene658_S.cyn,Unigene30353_R.new,
1019	4	Unigene21190_Ac.sel,Unigene21184_Ac.sel,Unigene12480_S.cyn,Unigene3313_R.new,
1020	4	Unigene23913_A.yam,Unigene23914_A.yam,Unigene3883_Ac.sel,Unigene3882_Ac.sel,
1021	2	Unigene43943_Ac.sel,Unigene6234_A.yam,
1022	46	Unigene14978_Ac.sel,Unigene47213_S.cyn,Unigene20995_A.ass,Unigene45778_R.new,Unigene3518_Ac.sel,Unigene13507_A.per,Unigene1637_Ac.sel,Unigene15372_Ac.sel,Unigene26311_A.per,Unigene3155_A.per,Unigene39270_A.per,Unigene181_Ac.sel,Unigene9370_A.yam,Unigene3974_S.cyn,Unigene1855_S.cyn,Unigene18060_R.new,Unigene8327_R.new,Unigene21191_Ac.sel,Unigene28140_Ac.sel,BGIBMGA002182-PA_BOMMO,Unigene12513_S.cy…
1023	2	Unigene22144_A.per,BGIBMGA002172-PA_BOMMO,
1024	5	Unigene72_A.per,Unigene341_R.new,Unigene3243_A.per,Unigene250_A.per,Unigene3219_A.per,
1025	7	Unigene32242_Ac.sel,Unigene15512_R.new,BGIBMGA001242-PA_BOMMO,Unigene32862_Ac.sel,Unigene30290_R.new,Unigene35929_A.per,Unigene23479_S.cyn,
1026	2	Unigene42035_R.new,Unigene21484_S.cyn,
1027	2	Unigene17324_S.cyn,Unigene8813_S.cyn,
1028	4	Unigene24020_A.per,Unigene10090_S.cyn,Unigene37024_A.per,Unigene11639_Ac.sel,
1029	9	Unigene2748_R.new,Unigene25785_R.new,Unigene3355_R.new,Unigene1245_S.cyn,Unigene1700_S.cyn,Unigene3278_R.new,Unigene1249_S.cyn,Unigene2089_R.new,Unigene10828_A.yam,
1030	2	Unigene36876_R.new,Unigene2153_S.cyn,
1031	3	Unigene14727_Ac.sel,Unigene39682_Ac.sel,Unigene37337_R.new,
1032	3	Unigene8827_R.new,Unigene36582_Ac.sel,Unigene13557_A.yam,
1033	2	Unigene21164_Ac.sel,Unigene21167_Ac.sel,
1034	2	Unigene10850_R.new,Unigene42890_S.cyn,
1035	2	Unigene22258_A.yam,Unigene30963_A.ass,
1036	2	Unigene36159_A.ass,Unigene2830_Ac.sel,
1037	6	Unigene18484_A.ass,Unigene40276_S.cyn,Unigene34341_A.ass,Unigene20781_S.cyn,Unigene21982_A.yam,Unigene10821_A.yam,
1038	8	Unigene44850_R.new,Unigene454_A.per,Unigene35598_A.yam,Unigene660_A.yam,Unigene17425_A.ass,Unigene17913_A.ass,Unigene21911_A.yam,Unigene1211_A.per,
1039	4	Unigene25328_A.yam,Unigene16661_A.ass,BGIBMGA012122-PA_BOMMO,Unigene6509_Ac.sel,
1040	3	Unigene10870_R.new,Unigene8718_A.yam,Unigene20221_A.ass,
1041	3	Unigene28062_A.ass,Unigene23409_R.new,Unigene36103_Ac.sel,
1042	2	Unigene33274_Ac.sel,Unigene34425_A.per,
1043	7	BGIBMGA014599-PA_BOMMO,Unigene26149_A.yam,Unigene17306_Ac.sel,Unigene14689_A.per,Unigene14690_A.per,Unigene3976_S.cyn,Unigene20996_A.ass,
1044	13	Unigene1912_S.cyn,Unigene21188_Ac.sel,BGIBMGA000774-PA_BOMMO,Unigene1080_S.cyn,Unigene1763_S.cyn,Unigene10691_Ac.sel,BGIBMGA000776-PA_BOMMO,Unigene1810_S.cyn,Unigene1093_S.cyn,BGIBMGA000775-PA_BOMMO,Unigene11461_A.ass,Unigene30354_R.new,Unigene28130_A.per,
1045	9	Unigene1629_A.yam,BGIBMGA011218-PA_BOMMO,Unigene5864_Ac.sel,Unigene3090_R.new,Unigene2924_A.per,Unigene2990_A.per,Unigene11874_A.ass,Unigene2544_A.yam,Unigene24834_S.cyn,
1046	2	Unigene35227_R.new,BGIBMGA001963-PA_BOMMO,
1047	2	Unigene12536_A.per,Unigene429_A.per,
1048	2	Unigene2818_A.yam,Unigene19645_A.ass,
1049	5	Unigene10944_A.ass,Unigene10572_A.yam,Unigene40693_A.yam,Unigene40788_A.yam,Unigene10946_A.ass,
1050	2	Unigene10569_A.yam,Unigene10571_A.yam,
1051	2	Unigene21163_Ac.sel,Unigene21166_Ac.sel,
1052	5	Unigene29002_R.new,Unigene14232_R.new,Unigene8162_A.ass,Unigene5966_Ac.sel,Unigene14233_R.new,
1053	4	Unigene46634_A.per,Unigene34361_A.yam,Unigene49075_R.new,Unigene34283_Ac.sel,
1054	2	Unigene39184_Ac.sel,Unigene34248_S.cyn,
1055	2	Unigene39960_Ac.sel,Unigene39698_Ac.sel,
1056	2	BGIBMGA000729-PA_BOMMO,BGIBMGA001856-PA_BOMMO,
1057	2	BGIBMGA012585-PA_BOMMO,Unigene28593_Ac.sel,
1058	4	Unigene4219_A.per,Unigene46705_A.yam,Unigene32437_Ac.sel,Unigene32238_S.cyn,
1059	15	Unigene10398_Ac.sel,Unigene23865_R.new,Unigene37311_A.per,Unigene24249_S.cyn,Unigene17373_A.ass,Unigene32555_A.yam,Unigene16050_A.per,Unigene34364_Ac.sel,Unigene21499_A.ass,Unigene16051_A.per,BGIBMGA014073-PA_BOMMO,Unigene28227_A.yam,Unigene23175_R.new,Unigene4242_S.cyn,Unigene32556_A.yam,
1060	2	Unigene46137_A.yam,BGIBMGA003733-PA_BOMMO,
1061	12	Unigene24645_A.yam,Unigene3271_A.per,Unigene14871_A.ass,Unigene12392_Ac.sel,Unigene9735_Ac.sel,Unigene34617_R.new,BGIBMGA006881-PA_BOMMO,Unigene2671_R.new,Unigene1989_R.new,Unigene20171_S.cyn,Unigene3255_R.new,Unigene20173_S.cyn,
1062	9	Unigene32286_S.cyn,Unigene15905_Ac.sel,Unigene18417_R.new,Unigene14728_A.ass,Unigene20719_Ac.sel,Unigene36765_A.per,Unigene21141_A.yam,Unigene18007_A.per,Unigene5460_A.yam,
1063	3	Unigene8531_S.cyn,BGIBMGA000142-PA_BOMMO,Unigene38840_Ac.sel,
1064	3	Unigene46480_A.per,Unigene46775_A.yam,Unigene25426_R.new,
1065	13	BGIBMGA011088-PA_BOMMO,Unigene27208_A.yam,Unigene11419_A.ass,Unigene12550_A.per,Unigene11420_A.ass,Unigene12548_A.per,Unigene21977_Ac.sel,Unigene20156_S.cyn,Unigene28851_R.new,Unigene20157_S.cyn,Unigene25822_A.yam,Unigene21976_Ac.sel,Unigene12549_A.per,
1066	10	Unigene14686_A.ass,Unigene8234_Ac.sel,BGIBMGA005333-PA_BOMMO,Unigene28451_R.new,Unigene27517_A.per,Unigene22073_S.cyn,Unigene28452_R.new,Unigene12407_A.yam,Unigene22074_S.cyn,Unigene27518_A.per,
1067	8	Unigene21693_A.ass,Unigene6677_Ac.sel,Unigene23446_S.cyn,Unigene11430_A.yam,Unigene26462_A.per,BGIBMGA006330-PA_BOMMO,Unigene11431_A.yam,Unigene14169_R.new,
1068	7	BGIBMGA000408-PA_BOMMO,Unigene4330_A.ass,Unigene6878_A.per,Unigene9514_S.cyn,Unigene31273_Ac.sel,Unigene30473_R.new,Unigene27522_A.yam,
1069	9	Unigene23770_S.cyn,Unigene21202_A.ass,Unigene23485_Ac.sel,Unigene698_A.per,BGIBMGA009405-PA_BOMMO,Unigene14707_R.new,Unigene23483_Ac.sel,Unigene1267_A.yam,Unigene21204_A.ass,
1070	8	BGIBMGA007577-PA_BOMMO,Unigene24878_Ac.sel,Unigene6243_S.cyn,Unigene15931_R.new,Unigene21714_A.ass,Unigene26983_A.yam,Unigene21715_A.ass,Unigene4220_A.per,
1071	6	BGIBMGA004712-PA_BOMMO,Unigene23229_S.cyn,Unigene20655_A.ass,Unigene30728_R.new,Unigene5207_Ac.sel,Unigene15840_A.per,
1072	6	Unigene6414_A.ass,BGIBMGA011673-PA_BOMMO,Unigene3941_R.new,Unigene15171_Ac.sel,Unigene17262_A.yam,Unigene15785_A.per,
1073	3	BGIBMGA012011-PA_BOMMO,BGIBMGA004222-PA_BOMMO,BGIBMGA009109-PA_BOMMO,
1074	2	BGIBMGA012255-PA_BOMMO,Unigene32418_Ac.sel,
1075	6	Unigene33832_A.per,Unigene44618_Ac.sel,Unigene17790_A.per,BGIBMGA006138-PA_BOMMO,Unigene22448_S.cyn,Unigene23331_R.new,
1076	2	Unigene31386_A.yam,Unigene40227_A.yam,
1077	7	Unigene6068_Ac.sel,Unigene25012_A.yam,Unigene3790_A.ass,Unigene4334_A.per,BGIBMGA006136-PA_BOMMO,Unigene5179_S.cyn,Unigene14478_R.new,
1078	2	Unigene14018_A.ass,Unigene12095_Ac.sel,
1079	2	Unigene44374_S.cyn,Unigene50242_R.new,
1080	6	Unigene14839_Ac.sel,Unigene19164_A.per,Unigene16590_A.yam,Unigene14609_R.new,BGIBMGA011370-PA_BOMMO,Unigene3745_A.ass,
1081	3	Unigene3488_A.per,Unigene10550_Ac.sel,Unigene29331_A.yam,
1082	2	Unigene7217_Ac.sel,Unigene17503_A.yam,
1083	2	Unigene21144_R.new,Unigene19860_A.ass,
1084	3	Unigene26817_A.per,Unigene29465_Ac.sel,Unigene21157_A.ass,
1085	4	Unigene4691_A.yam,Unigene24348_Ac.sel,Unigene2450_A.ass,Unigene28696_A.per,
1086	4	Unigene26188_A.yam,Unigene23964_S.cyn,Unigene14462_R.new,Unigene5544_Ac.sel,
1087	3	Unigene44566_R.new,Unigene23381_Ac.sel,Unigene16350_A.per,
1088	12	Unigene36473_R.new,Unigene28992_A.yam,Unigene351_A.per,Unigene2438_A.per,Unigene23272_Ac.sel,Unigene22360_A.ass,Unigene43585_A.yam,Unigene17794_A.yam,Unigene22634_S.cyn,Unigene22635_S.cyn,BGIBMGA003561-PA_BOMMO,Unigene28993_A.yam,
1089	3	Unigene21191_R.new,BGIBMGA004790-PA_BOMMO,Unigene28146_A.per,
1090	9	Unigene7147_S.cyn,BGIBMGA003474-PA_BOMMO,Unigene14201_A.yam,Unigene16543_R.new,Unigene28818_Ac.sel,Unigene28110_A.per,Unigene28111_A.per,Unigene14202_A.yam,Unigene4572_A.ass,
1091	15	Unigene21846_A.ass,Unigene28944_A.yam,Unigene6915_A.per,Unigene27468_Ac.sel,Unigene21845_A.ass,Unigene19706_S.cyn,Unigene3896_A.yam,Unigene27783_R.new,Unigene21848_A.ass,Unigene27782_R.new,Unigene22916_Ac.sel,Unigene21847_A.ass,BGIBMGA004611-PA_BOMMO,Unigene22627_A.ass,Unigene28978_A.per,
1092	8	Unigene31714_Ac.sel,Unigene14502_A.yam,Unigene4959_A.ass,Unigene3438_A.per,BGIBMGA007358-PA_BOMMO,Unigene28459_R.new,Unigene28460_R.new,Unigene23533_Ac.sel,
1093	7	Unigene27337_S.cyn,Unigene2457_A.per,Unigene28768_R.new,BGIBMGA004018-PA_BOMMO,Unigene28104_Ac.sel,Unigene14449_A.ass,Unigene3606_A.yam,
1094	8	Unigene27772_A.yam,BGIBMGA011562-PA_BOMMO,Unigene29758_R.new,Unigene25251_S.cyn,Unigene13332_A.ass,Unigene5741_A.per,Unigene6644_Ac.sel,Unigene6645_Ac.sel,
1095	9	Unigene4457_S.cyn,Unigene5940_Ac.sel,Unigene27725_A.yam,Unigene26130_A.per,Unigene28465_R.new,Unigene4458_S.cyn,Unigene22641_A.ass,Unigene4459_S.cyn,BGIBMGA006111-PA_BOMMO,
1096	3	Unigene7554_A.ass,Unigene23325_A.per,Unigene2686_S.cyn,
1097	2	Unigene26843_A.ass,Unigene46381_A.yam,
1098	11	Unigene24702_A.yam,Unigene26565_Ac.sel,Unigene20732_A.ass,Unigene13127_A.per,Unigene15207_R.new,Unigene22602_S.cyn,Unigene20733_A.ass,Unigene24703_A.yam,Unigene13126_A.per,Unigene15205_R.new,BGIBMGA006810-PA_BOMMO,
1099	8	Unigene21827_Ac.sel,Unigene21826_Ac.sel,Unigene25807_A.per,BGIBMGA009883-PA_BOMMO,Unigene21471_A.ass,Unigene28537_R.new,Unigene12428_A.yam,Unigene6332_S.cyn,
1100	7	Unigene30030_A.yam,BGIBMGA004055-PA_BOMMO,Unigene31575_R.new,Unigene30206_A.per,Unigene5596_S.cyn,Unigene22303_A.ass,Unigene8853_Ac.sel,
1101	11	Unigene3939_R.new,Unigene4730_A.yam,Unigene20633_S.cyn,Unigene13410_A.per,Unigene12356_A.ass,BGIBMGA009267-PA_BOMMO,Unigene20634_S.cyn,Unigene12357_A.ass,Unigene43377_R.new,Unigene13411_A.per,Unigene24608_Ac.sel,
1102	7	Unigene5045_R.new,Unigene27435_A.per,Unigene5444_S.cyn,Unigene25855_A.yam,Unigene30065_Ac.sel,Unigene14773_A.ass,BGIBMGA011659-PA_BOMMO,
1103	7	Unigene43020_A.per,Unigene19705_S.cyn,Unigene27780_R.new,Unigene22915_Ac.sel,Unigene22840_A.per,Unigene27779_R.new,Unigene25244_A.ass,
1104	5	Unigene16440_A.per,Unigene12245_A.yam,Unigene26085_Ac.sel,BGIBMGA002014-PA_BOMMO,Unigene14286_A.ass,
1105	3	Unigene30824_R.new,Unigene6855_Ac.sel,Unigene11844_A.ass,
1106	4	Unigene28824_A.yam,Unigene30823_R.new,Unigene26860_Ac.sel,Unigene23918_S.cyn,
1107	9	BGIBMGA004687-PA_BOMMO,Unigene13028_A.per,Unigene28661_R.new,Unigene28662_R.new,Unigene23455_Ac.sel,Unigene29420_A.yam,Unigene23456_Ac.sel,Unigene23454_Ac.sel,Unigene1566_A.ass,
1108	4	BGIBMGA004946-PA_BOMMO,Unigene17000_A.per,Unigene34479_Ac.sel,Unigene5069_A.yam,
1109	4	Unigene13029_A.per,Unigene1567_A.ass,Unigene17320_A.yam,Unigene16346_R.new,
1110	8	BGIBMGA009070-PA_BOMMO,Unigene33340_S.cyn,Unigene20224_A.ass,Unigene5797_A.per,Unigene8242_A.yam,Unigene30998_Ac.sel,Unigene23926_R.new,Unigene5798_A.per,
1111	5	Unigene4225_Ac.sel,Unigene33100_R.new,BGIBMGA012412-PA_BOMMO,Unigene4226_Ac.sel,Unigene2193_A.yam,
1112	5	Unigene18441_A.ass,Unigene39704_A.per,Unigene25806_A.per,Unigene34183_Ac.sel,Unigene32985_A.ass,
1113	2	Unigene19693_A.ass,Unigene8411_A.yam,
1114	2	Unigene28981_A.yam,Unigene5826_R.new,
1115	4	Unigene8950_A.yam,Unigene45664_A.yam,Unigene5372_A.yam,Unigene20880_A.yam,
1116	2	Unigene12668_A.yam,Unigene32054_S.cyn,
1117	11	Unigene21276_S.cyn,Unigene7597_Ac.sel,Unigene5308_R.new,Unigene16561_A.yam,BGIBMGA013608-PA_BOMMO,Unigene28041_A.yam,Unigene33535_R.new,Unigene3984_A.per,Unigene17793_A.per,Unigene12137_A.ass,Unigene44802_R.new,
1118	2	Unigene33927_A.yam,Unigene48303_A.per,
1119	5	Unigene22158_S.cyn,Unigene29790_A.yam,Unigene14760_A.per,Unigene17033_R.new,Unigene9382_Ac.sel,
1120	8	Unigene5169_R.new,Unigene4353_Ac.sel,Unigene4352_Ac.sel,Unigene22642_A.ass,Unigene16551_A.yam,BGIBMGA009134-PA_BOMMO,Unigene15177_A.per,Unigene4847_S.cyn,
1121	8	Unigene24589_S.cyn,Unigene26004_Ac.sel,BGIBMGA007355-PA_BOMMO,Unigene29706_A.per,Unigene26109_A.yam,Unigene29705_A.per,Unigene34642_R.new,Unigene2508_A.ass,
1122	5	Unigene29046_A.yam,Unigene18097_A.per,Unigene10559_R.new,Unigene25881_Ac.sel,Unigene4846_A.ass,
1123	3	Unigene38768_Ac.sel,Unigene4149_R.new,Unigene39234_R.new,
1124	6	Unigene7564_A.per,Unigene1715_S.cyn,Unigene11535_A.yam,BGIBMGA003982-PA_BOMMO,Unigene42214_R.new,Unigene36927_Ac.sel,
1125	6	Unigene18835_R.new,BGIBMGA002494-PA_BOMMO,Unigene12669_A.yam,Unigene2431_A.ass,Unigene15653_A.per,Unigene27738_Ac.sel,
1126	2	BGIBMGA006799-PA_BOMMO,BGIBMGA002197-PA_BOMMO,
1127	3	BGIBMGA006891-PA_BOMMO,Unigene2295_A.ass,Unigene13287_A.per,
1128	6	Unigene4057_S.cyn,Unigene2548_A.ass,Unigene25936_Ac.sel,BGIBMGA010125-PA_BOMMO,Unigene4058_S.cyn,Unigene4014_R.new,
1129	7	Unigene21778_S.cyn,Unigene23060_Ac.sel,BGIBMGA006801-PA_BOMMO,Unigene11536_A.yam,Unigene23061_Ac.sel,Unigene3383_R.new,Unigene23062_Ac.sel,
1130	16	Unigene48078_R.new,Unigene5584_A.ass,BGIBMGA009302-PA_BOMMO,Unigene33237_A.yam,Unigene40871_S.cyn,Unigene31347_A.yam,Unigene26089_Ac.sel,Unigene34531_R.new,BGIBMGA009300-PA_BOMMO,Unigene4852_A.ass,Unigene37764_Ac.sel,Unigene45398_Ac.sel,BGIBMGA009865-PA_BOMMO,Unigene18702_R.new,Unigene31367_S.cyn,Unigene40677_Ac.sel,
1131	3	BGIBMGA005671-PA_BOMMO,Unigene19344_A.yam,Unigene4467_S.cyn,
1132	2	Unigene29293_S.cyn,BGIBMGA006322-PA_BOMMO,
1133	8	Unigene29839_R.new,Unigene12371_S.cyn,Unigene8336_A.ass,Unigene47194_R.new,Unigene33848_A.yam,Unigene10037_Ac.sel,Unigene14461_S.cyn,Unigene27712_A.per,
1134	6	Unigene8403_A.ass,BGIBMGA006212-PA_BOMMO,Unigene17814_A.yam,BGIBMGA012087-PA_BOMMO,Unigene12471_Ac.sel,Unigene27986_A.ass,
1135	2	Unigene25835_S.cyn,Unigene33903_A.ass,
1136	3	Unigene2070_S.cyn,Unigene31156_Ac.sel,Unigene27052_A.ass,
1137	3	Unigene5580_A.ass,BGIBMGA001255-PA_BOMMO,Unigene27271_A.per,
1138	6	Unigene36248_S.cyn,Unigene32865_A.per,Unigene11513_Ac.sel,BGIBMGA009867-PA_BOMMO,Unigene26290_S.cyn,Unigene29319_Ac.sel,
1139	3	Unigene18035_A.ass,Unigene15155_S.cyn,Unigene31404_A.yam,
1140	5	Unigene25675_Ac.sel,Unigene20816_S.cyn,Unigene27272_A.per,Unigene30172_R.new,BGIBMGA001254-PA_BOMMO,
1141	2	BGIBMGA002064-PA_BOMMO,BGIBMGA003315-PA_BOMMO,
1142	3	Unigene13516_A.per,BGIBMGA006555-PA_BOMMO,Unigene13515_A.per,
1143	2	Unigene27110_S.cyn,Unigene6121_R.new,
1144	2	Unigene14168_S.cyn,Unigene38497_Ac.sel,
1145	5	Unigene41064_R.new,BGIBMGA006554-PA_BOMMO,Unigene45518_Ac.sel,Unigene2834_S.cyn,Unigene8614_A.ass,
1146	3	Unigene22960_S.cyn,Unigene10085_A.per,Unigene35335_Ac.sel,
1147	7	BGIBMGA000063-PA_BOMMO,Unigene25998_Ac.sel,Unigene13052_R.new,Unigene7321_S.cyn,Unigene6837_A.yam,Unigene13053_R.new,Unigene12447_A.ass,
1148	5	Unigene47122_S.cyn,Unigene26279_R.new,Unigene15457_A.ass,Unigene43677_Ac.sel,Unigene6932_A.yam,
1149	3	Unigene27094_A.ass,Unigene28914_A.ass,Unigene13961_Ac.sel,
1150	3	Unigene44552_A.per,Unigene45976_R.new,Unigene43147_A.yam,
1151	3	Unigene32048_S.cyn,Unigene37487_Ac.sel,Unigene22534_R.new,
1152	3	Unigene4705_A.per,Unigene23084_A.ass,Unigene30468_Ac.sel,
1153	5	Unigene39964_A.per,BGIBMGA002700-PA_BOMMO,Unigene40248_A.per,Unigene9924_R.new,Unigene9836_A.per,
1154	4	Unigene2625_S.cyn,BGIBMGA000492-PA_BOMMO,Unigene48036_Ac.sel,Unigene20303_R.new,
1155	2	BGIBMGA000139-PA_BOMMO,Unigene20814_R.new,
1156	3	BGIBMGA012319-PA_BOMMO,Unigene24949_A.ass,Unigene18181_A.yam,
1157	3	Unigene7267_Ac.sel,Unigene16212_A.per,Unigene7662_R.new,
1158	5	Unigene31529_S.cyn,Unigene5299_A.yam,Unigene36085_R.new,Unigene3008_S.cyn,Unigene14611_A.ass,
1159	4	Unigene23587_S.cyn,BGIBMGA004082-PA_BOMMO,Unigene24561_A.yam,Unigene20793_R.new,
1160	7	Unigene6738_Ac.sel,Unigene15412_A.per,Unigene3356_A.ass,Unigene5614_S.cyn,Unigene29255_R.new,Unigene26196_A.yam,BGIBMGA002079-PA_BOMMO,
1161	5	Unigene8032_S.cyn,Unigene34231_A.yam,Unigene10194_Ac.sel,Unigene29220_A.per,BGIBMGA002597-PA_BOMMO,
1162	5	Unigene8304_Ac.sel,BGIBMGA003800-PA_BOMMO,Unigene22172_A.ass,Unigene18342_A.per,Unigene2787_A.yam,
1163	6	Unigene17813_R.new,Unigene22870_Ac.sel,Unigene25767_A.yam,Unigene23271_S.cyn,Unigene3388_A.ass,BGIBMGA006417-PA_BOMMO,
1164	6	Unigene28543_R.new,Unigene4437_Ac.sel,Unigene28542_R.new,Unigene23862_A.yam,Unigene7238_S.cyn,Unigene12493_A.ass,
1165	2	Unigene32963_A.ass,Unigene11898_R.new,
1166	3	Unigene21166_A.ass,Unigene30391_A.per,BGIBMGA002070-PA_BOMMO,
1167	2	Unigene37028_A.yam,Unigene17681_A.yam,
1168	4	Unigene16_A.per,Unigene1890_A.per,Unigene42_A.per,Unigene22425_Ac.sel,
1169	6	Unigene4179_Ac.sel,Unigene27862_A.yam,Unigene7517_A.per,Unigene17181_A.ass,Unigene9898_S.cyn,BGIBMGA007335-PA_BOMMO,
1170	28	Unigene27186_Ac.sel,Unigene23348_Ac.sel,Unigene31719_Ac.sel,Unigene26361_A.per,Unigene10398_A.per,Unigene48204_A.per,Unigene15251_A.ass,BGIBMGA000502-PA_BOMMO,Unigene21581_A.yam,Unigene2539_A.ass,Unigene9428_S.cyn,Unigene13186_Ac.sel,Unigene17462_A.yam,Unigene36540_R.new,Unigene12687_A.ass,Unigene26360_A.per,Unigene20052_R.new,Unigene5724_A.yam,Unigene32512_A.yam,Unigene7232_S.cyn,Unigene42785_Ac…
1171	4	Unigene15526_Ac.sel,Unigene18228_A.yam,Unigene7677_R.new,Unigene18118_A.ass,
1172	9	Unigene15587_R.new,Unigene25884_Ac.sel,Unigene27512_A.per,Unigene25121_A.yam,Unigene21492_S.cyn,Unigene3516_A.ass,BGIBMGA013349-PA_BOMMO,Unigene27513_A.per,Unigene31676_R.new,
1173	2	Unigene14615_S.cyn,Unigene16271_R.new,
1174	7	Unigene2388_R.new,Unigene39714_A.per,Unigene16103_A.ass,BGIBMGA005905-PA_BOMMO,Unigene32605_Ac.sel,Unigene29782_Ac.sel,Unigene32137_S.cyn,
1175	25	Unigene9540_A.ass,Unigene34045_A.per,Unigene21447_A.ass,BGIBMGA006665-PA_BOMMO,Unigene24612_R.new,Unigene9771_S.cyn,Unigene17674_Ac.sel,Unigene2554_Ac.sel,Unigene30840_R.new,Unigene39880_S.cyn,Unigene40104_S.cyn,Unigene43082_Ac.sel,Unigene19363_A.per,Unigene17273_S.cyn,Unigene38615_S.cyn,Unigene27670_A.per,Unigene10688_Ac.sel,Unigene28403_R.new,Unigene35148_A.yam,Unigene15788_A.ass,Unigene27669_A…
1176	15	Unigene3080_A.per,Unigene6500_Ac.sel,Unigene13644_A.yam,Unigene28079_R.new,Unigene28077_R.new,BGIBMGA009555-PA_BOMMO,Unigene14263_A.yam,Unigene11994_A.ass,Unigene21171_S.cyn,Unigene28054_Ac.sel,Unigene28078_R.new,Unigene14078_R.new,Unigene8871_A.yam,Unigene27871_A.per,Unigene21172_S.cyn,
1177	10	Unigene30559_A.per,Unigene15881_A.yam,Unigene29992_Ac.sel,Unigene25034_A.ass,Unigene35032_R.new,BGIBMGA011856-PA_BOMMO,Unigene20160_R.new,Unigene6019_S.cyn,Unigene6537_A.ass,Unigene23572_S.cyn,
1178	10	Unigene20449_S.cyn,Unigene29302_A.per,BGIBMGA009434-PA_BOMMO,Unigene39031_A.yam,Unigene20450_S.cyn,Unigene23816_Ac.sel,Unigene22691_A.yam,Unigene5865_A.ass,Unigene28624_R.new,Unigene16687_A.yam,
1179	9	Unigene8454_A.yam,Unigene1223_S.cyn,Unigene32942_A.per,BGIBMGA002648-PA_BOMMO,Unigene24339_A.ass,Unigene13982_Ac.sel,Unigene1178_S.cyn,Unigene30358_R.new,Unigene38734_A.yam,
1180	3	Unigene28990_Ac.sel,BGIBMGA008328-PA_BOMMO,Unigene17387_R.new,
1181	10	Unigene15869_A.yam,Unigene35983_R.new,Unigene47844_A.per,Unigene17235_Ac.sel,Unigene7792_S.cyn,Unigene35075_A.yam,Unigene46085_Ac.sel,BGIBMGA007403-PA_BOMMO,Unigene16643_A.per,Unigene7420_A.ass,
1182	6	BGIBMGA002007-PA_BOMMO,Unigene26814_S.cyn,Unigene10834_R.new,Unigene32144_A.yam,Unigene19659_A.yam,Unigene17173_A.ass,
1183	12	Unigene30074_R.new,Unigene9986_Ac.sel,Unigene33259_S.cyn,Unigene21050_S.cyn,BGIBMGA006327-PA_BOMMO,Unigene13843_A.per,Unigene15811_A.per,Unigene9064_Ac.sel,Unigene11853_A.yam,Unigene24140_A.yam,Unigene32919_R.new,Unigene4369_A.ass,
1184	8	Unigene11960_Ac.sel,Unigene25849_S.cyn,Unigene29505_A.yam,Unigene25850_S.cyn,Unigene14908_A.per,Unigene17674_R.new,BGIBMGA008864-PA_BOMMO,Unigene4995_A.ass,
1185	3	Unigene24761_A.ass,Unigene29388_A.per,Unigene9150_S.cyn,
1186	8	Unigene33076_R.new,Unigene9149_Ac.sel,Unigene30669_A.yam,Unigene30785_A.per,Unigene24925_A.ass,Unigene14127_A.yam,BGIBMGA000173-PA_BOMMO,Unigene16271_S.cyn,
1187	4	Unigene35540_A.yam,Unigene39364_R.new,Unigene9737_A.per,Unigene25741_A.ass,
1188	4	BGIBMGA008868-PA_BOMMO,Unigene28435_Ac.sel,Unigene6121_S.cyn,Unigene6081_A.yam,
1189	5	Unigene39551_Ac.sel,Unigene7853_A.per,Unigene7230_A.ass,Unigene7378_A.yam,Unigene7721_S.cyn,
1190	11	Unigene8195_A.ass,Unigene26829_S.cyn,Unigene19596_Ac.sel,Unigene33918_R.new,Unigene16560_A.yam,Unigene13751_S.cyn,Unigene8533_Ac.sel,BGIBMGA001985-PA_BOMMO,Unigene2354_A.ass,Unigene31861_A.per,Unigene19489_A.yam,
1191	7	Unigene20845_A.yam,Unigene30132_Ac.sel,Unigene31560_R.new,Unigene29187_A.per,Unigene13605_A.ass,Unigene29589_S.cyn,BGIBMGA012411-PA_BOMMO,
1192	3	BGIBMGA010777-PA_BOMMO,Unigene35851_R.new,Unigene46530_A.yam,
1193	7	Unigene26013_A.per,Unigene31611_R.new,Unigene28662_A.yam,Unigene25257_Ac.sel,BGIBMGA011306-PA_BOMMO,Unigene11967_A.ass,Unigene26622_A.yam,
1194	5	BGIBMGA005909-PA_BOMMO,Unigene15800_A.per,Unigene9820_Ac.sel,Unigene30127_R.new,Unigene2931_A.yam,
1195	3	Unigene20067_A.per,Unigene35308_S.cyn,Unigene27198_A.yam,
1196	2	Unigene37872_R.new,Unigene18144_S.cyn,
1197	3	Unigene30542_S.cyn,Unigene39846_A.yam,Unigene20152_A.per,
1198	9	Unigene33074_Ac.sel,BGIBMGA001083-PA_BOMMO,Unigene3276_Ac.sel,Unigene2869_A.ass,Unigene17666_A.yam,Unigene13369_R.new,Unigene3134_A.yam,Unigene32338_S.cyn,Unigene5173_A.per,
1199	2	Unigene3133_A.yam,Unigene42270_R.new,
1200	4	Unigene36319_A.per,BGIBMGA010586-PA_BOMMO,Unigene17896_Ac.sel,Unigene29400_A.ass,
1201	7	Unigene26565_A.yam,Unigene15123_A.per,BGIBMGA009862-PA_BOMMO,Unigene21994_A.ass,Unigene4059_S.cyn,Unigene31759_R.new,Unigene8656_Ac.sel,
1202	3	Unigene6531_R.new,BGIBMGA000555-PA_BOMMO,Unigene35016_Ac.sel,
1203	10	Unigene22169_S.cyn,BGIBMGA010119-PA_BOMMO,Unigene27000_A.yam,Unigene26021_Ac.sel,Unigene13149_A.ass,Unigene14549_R.new,Unigene16883_A.per,Unigene26999_A.yam,Unigene16882_A.per,Unigene26022_Ac.sel,
1204	7	Unigene23126_A.ass,BGIBMGA002378-PA_BOMMO,Unigene6924_A.per,Unigene41613_R.new,Unigene6252_S.cyn,Unigene11235_Ac.sel,Unigene4613_A.yam,
1205	2	Unigene29322_A.ass,Unigene31878_A.yam,
1206	6	Unigene34663_A.yam,Unigene28979_S.cyn,Unigene10453_A.ass,Unigene18607_A.yam,Unigene16302_Ac.sel,Unigene5917_R.new,
1207	4	Unigene29190_R.new,Unigene37469_A.per,Unigene26219_A.ass,Unigene34264_Ac.sel,
1208	9	Unigene27621_A.yam,Unigene7170_R.new,Unigene25859_A.ass,Unigene21985_R.new,BGIBMGA000728-PA_BOMMO,Unigene32284_Ac.sel,Unigene25127_S.cyn,Unigene33806_A.per,Unigene25868_A.ass,
1209	2	Unigene25438_R.new,Unigene39271_Ac.sel,
1210	2	Unigene40028_R.new,Unigene23852_A.per,
1211	3	Unigene20614_A.per,Unigene36636_R.new,Unigene31444_A.yam,
1212	5	Unigene17750_A.per,BGIBMGA012185-PA_BOMMO,Unigene15975_Ac.sel,Unigene6916_S.cyn,Unigene16395_A.ass,
1213	5	Unigene31537_A.yam,Unigene24643_R.new,Unigene40241_R.new,Unigene39711_A.yam,Unigene6115_A.ass,
1214	6	Unigene8063_S.cyn,Unigene13488_A.per,Unigene13487_A.per,Unigene2008_Ac.sel,Unigene30808_A.yam,Unigene15425_R.new,
1215	3	Unigene25649_A.ass,BGIBMGA002373-PA_BOMMO,Unigene32864_R.new,
1216	2	Unigene15961_A.ass,Unigene4626_A.yam,
1217	6	Unigene21303_R.new,Unigene5746_A.ass,Unigene28614_Ac.sel,Unigene31719_S.cyn,Unigene38138_A.per,Unigene26358_A.ass,
1218	3	Unigene26280_A.yam,Unigene1683_A.per,Unigene25783_A.ass,
1219	3	Unigene34066_S.cyn,Unigene13574_A.yam,Unigene15251_A.per,
1220	6	Unigene30329_S.cyn,Unigene3265_A.ass,Unigene14800_A.yam,Unigene15741_R.new,Unigene3523_A.per,Unigene9921_Ac.sel,
1221	2	Unigene36575_R.new,Unigene9654_A.per,
1222	5	Unigene1973_A.yam,Unigene23349_Ac.sel,Unigene28286_R.new,Unigene31674_A.per,Unigene21452_S.cyn,
1223	7	Unigene5050_R.new,Unigene6443_A.ass,Unigene39503_Ac.sel,Unigene27918_A.ass,Unigene4835_A.yam,Unigene9456_A.per,Unigene10589_S.cyn,
1224	8	Unigene16099_R.new,Unigene21876_A.ass,Unigene21877_A.ass,BGIBMGA012853-PA_BOMMO,Unigene10417_S.cyn,Unigene15855_A.per,Unigene2488_A.yam,Unigene7875_Ac.sel,
1225	11	Unigene29793_A.per,Unigene31742_A.ass,Unigene31790_A.ass,Unigene31794_R.new,Unigene31795_R.new,BGIBMGA007557-PA_BOMMO,Unigene31634_A.ass,Unigene12106_Ac.sel,Unigene29156_S.cyn,Unigene4353_A.yam,Unigene13504_A.ass,
1226	6	BGIBMGA003106-PA_BOMMO,Unigene17494_A.per,Unigene14997_A.ass,Unigene18257_R.new,Unigene11912_Ac.sel,Unigene25892_A.yam,
1227	7	Unigene39696_A.yam,Unigene3370_A.ass,Unigene41786_A.yam,Unigene40076_A.per,Unigene5465_S.cyn,Unigene20450_R.new,Unigene38281_Ac.sel,
1228	15	Unigene33815_R.new,Unigene29425_S.cyn,Unigene14348_A.ass,Unigene29494_S.cyn,Unigene24423_A.ass,Unigene32818_R.new,Unigene4530_A.yam,Unigene23058_Ac.sel,Unigene16404_A.per,Unigene9636_S.cyn,Unigene28272_Ac.sel,Unigene25886_S.cyn,BGIBMGA002503-PA_BOMMO,Unigene15954_A.per,Unigene16403_A.per,
1229	6	Unigene24191_A.yam,Unigene1826_A.ass,Unigene17282_R.new,Unigene25908_A.per,Unigene22999_Ac.sel,BGIBMGA012978-PA_BOMMO,
1230	3	Unigene25139_S.cyn,Unigene26233_Ac.sel,Unigene35657_R.new,
1231	2	Unigene44916_S.cyn,Unigene45670_A.per,
1232	3	Unigene15848_S.cyn,Unigene34775_R.new,Unigene4777_A.yam,
1233	6	Unigene10058_S.cyn,Unigene28355_R.new,Unigene13461_A.yam,Unigene23626_Ac.sel,Unigene22914_A.ass,Unigene30039_A.per,
1234	3	Unigene3003_A.yam,Unigene4349_A.ass,Unigene33519_A.per,
1235	7	Unigene29010_A.per,Unigene23059_Ac.sel,BGIBMGA014476-PA_BOMMO,Unigene23922_S.cyn,Unigene2725_R.new,Unigene12115_A.ass,Unigene25305_A.yam,
1236	4	Unigene15351_A.per,Unigene14708_A.ass,Unigene6927_A.yam,Unigene38308_A.yam,
1237	2	Unigene38669_A.per,Unigene34015_Ac.sel,
1238	7	Unigene20988_A.per,Unigene4182_A.ass,Unigene16615_R.new,Unigene7756_S.cyn,Unigene8030_A.yam,Unigene38652_Ac.sel,BGIBMGA003194-PA_BOMMO,
1239	8	Unigene4651_Ac.sel,Unigene21742_A.ass,Unigene25229_A.yam,Unigene20982_R.new,Unigene12807_Ac.sel,Unigene4653_Ac.sel,Unigene23457_S.cyn,Unigene15197_A.per,
1240	7	Unigene7065_Ac.sel,Unigene14356_A.per,Unigene28308_R.new,Unigene11705_A.ass,Unigene6911_S.cyn,Unigene28190_A.yam,BGIBMGA012977-PA_BOMMO,
1241	12	Unigene15406_A.per,Unigene25927_A.yam,Unigene30919_Ac.sel,Unigene18236_R.new,Unigene3984_S.cyn,Unigene10464_S.cyn,Unigene22010_Ac.sel,BGIBMGA010374-PA_BOMMO,Unigene2489_A.per,Unigene2396_R.new,Unigene35849_S.cyn,Unigene25461_A.yam,
1242	8	Unigene23925_Ac.sel,Unigene4178_S.cyn,Unigene29609_A.per,Unigene13717_A.yam,Unigene29610_A.per,Unigene15011_R.new,Unigene22802_A.ass,BGIBMGA009915-PA_BOMMO,
1243	7	BGIBMGA004029-PA_BOMMO,Unigene3290_A.yam,Unigene5015_A.ass,Unigene15647_A.per,Unigene15558_R.new,Unigene7040_S.cyn,Unigene26002_Ac.sel,
1244	6	Unigene4177_S.cyn,Unigene23335_A.ass,Unigene31900_A.yam,Unigene27250_Ac.sel,Unigene19200_A.per,Unigene23794_R.new,
1245	5	Unigene28974_A.yam,Unigene1554_R.new,Unigene8334_A.ass,Unigene12267_A.yam,Unigene18523_Ac.sel,
1246	8	Unigene5247_Ac.sel,Unigene22263_S.cyn,Unigene12360_A.ass,Unigene3425_R.new,Unigene5248_Ac.sel,Unigene25462_A.yam,Unigene15407_A.per,BGIBMGA006374-PA_BOMMO,
1247	6	Unigene32730_A.ass,Unigene5548_A.ass,Unigene38232_R.new,Unigene25774_R.new,Unigene7492_A.per,Unigene33394_S.cyn,
1248	2	Unigene41556_R.new,Unigene41143_R.new,
1249	4	Unigene42758_A.per,Unigene13679_A.yam,Unigene28560_A.ass,Unigene21700_A.per,
1250	9	Unigene6143_Ac.sel,Unigene4240_A.ass,BGIBMGA012635-PA_BOMMO,Unigene26526_A.per,Unigene26208_A.yam,Unigene4241_A.ass,Unigene32334_R.new,Unigene6142_Ac.sel,Unigene26966_S.cyn,
1251	6	Unigene20248_Ac.sel,Unigene23847_A.ass,Unigene39593_Ac.sel,Unigene44988_A.per,BGIBMGA006498-PA_BOMMO,Unigene27961_S.cyn,
1252	3	Unigene36108_A.ass,Unigene36490_A.per,Unigene30778_S.cyn,
1253	4	Unigene7698_R.new,Unigene32461_Ac.sel,Unigene26012_A.per,Unigene8640_S.cyn,
1254	2	Unigene35682_Ac.sel,Unigene3071_A.yam,
1255	7	Unigene29725_A.per,Unigene6050_S.cyn,Unigene27662_Ac.sel,Unigene16994_R.new,Unigene16995_R.new,Unigene16831_A.yam,Unigene29724_A.per,
1256	6	Unigene13220_A.per,Unigene5465_Ac.sel,Unigene12290_A.yam,Unigene1642_A.ass,BGIBMGA006328-PA_BOMMO,Unigene4055_S.cyn,
1257	6	Unigene6302_R.new,Unigene30899_A.yam,Unigene12937_Ac.sel,Unigene12022_A.ass,Unigene28621_A.per,Unigene29694_S.cyn,
1258	9	Unigene5104_A.ass,Unigene14931_Ac.sel,Unigene1363_S.cyn,Unigene33224_R.new,Unigene35309_R.new,Unigene11170_Ac.sel,Unigene14162_A.yam,Unigene29216_A.per,BGIBMGA011625-PA_BOMMO,
1259	7	Unigene28190_R.new,Unigene27031_A.yam,Unigene8063_A.ass,Unigene9482_S.cyn,BGIBMGA001205-PA_BOMMO,Unigene38740_A.per,Unigene7525_Ac.sel,
1260	2	Unigene9732_A.per,Unigene26782_A.yam,
1261	5	Unigene33807_A.per,Unigene3609_R.new,Unigene26605_Ac.sel,BGIBMGA004861-PA_BOMMO,Unigene4971_S.cyn,
1262	8	Unigene1788_R.new,Unigene7459_Ac.sel,BGIBMGA011833-PA_BOMMO,Unigene13323_A.ass,Unigene27613_A.per,Unigene16772_A.yam,Unigene21426_S.cyn,Unigene1376_R.new,
1263	7	Unigene28172_A.yam,Unigene29185_R.new,Unigene29186_R.new,BGIBMGA008490-PA_BOMMO,Unigene5765_A.ass,Unigene23009_Ac.sel,Unigene5077_A.per,
1264	3	Unigene31554_A.ass,Unigene41787_A.yam,Unigene36843_R.new,
1265	3	Unigene23008_Ac.sel,Unigene3363_A.ass,Unigene11014_A.per,
1266	3	Unigene27534_S.cyn,Unigene33768_A.ass,Unigene20199_A.yam,
1267	3	Unigene5078_A.per,Unigene29366_S.cyn,Unigene29184_R.new,
1268	9	Unigene4096_A.yam,Unigene5085_S.cyn,Unigene31423_R.new,Unigene24125_Ac.sel,Unigene5086_S.cyn,Unigene24124_Ac.sel,Unigene6325_A.ass,Unigene16509_A.per,BGIBMGA002008-PA_BOMMO,
1269	8	Unigene46948_A.yam,Unigene13563_A.ass,Unigene27547_A.yam,Unigene29906_Ac.sel,Unigene32010_R.new,BGIBMGA005834-PA_BOMMO,Unigene29855_A.per,Unigene23609_S.cyn,
1270	2	Unigene35261_A.ass,Unigene3356_Ac.sel,
1271	6	Unigene2067_A.yam,Unigene1442_A.yam,Unigene2256_A.per,Unigene21170_S.cyn,Unigene2390_A.ass,Unigene2004_A.yam,
1272	2	Unigene25074_Ac.sel,Unigene18268_R.new,
1273	3	Unigene30815_Ac.sel,Unigene31134_R.new,Unigene26100_A.yam,
1274	6	Unigene12745_A.per,BGIBMGA010628-PA_BOMMO,Unigene20350_S.cyn,Unigene1552_A.ass,Unigene26920_Ac.sel,Unigene15121_R.new,
1275	2	Unigene25573_Ac.sel,Unigene28625_A.yam,
1276	10	Unigene27269_A.per,Unigene29260_R.new,Unigene29939_R.new,Unigene30423_R.new,Unigene5791_Ac.sel,Unigene21174_S.cyn,Unigene13210_A.yam,Unigene23653_Ac.sel,Unigene24154_A.yam,Unigene4080_S.cyn,
1277	10	Unigene1034_R.new,Unigene15283_A.ass,Unigene4534_A.ass,Unigene9343_A.per,Unigene33616_A.yam,Unigene10339_Ac.sel,Unigene12028_S.cyn,Unigene27974_A.ass,Unigene29743_A.per,Unigene29744_A.per,
1278	7	BGIBMGA007894-PA_BOMMO,Unigene30410_Ac.sel,Unigene4999_A.ass,Unigene8718_A.ass,Unigene17263_R.new,Unigene21286_S.cyn,Unigene30436_A.yam,
1279	17	Unigene22318_Ac.sel,Unigene22317_Ac.sel,Unigene15874_A.yam,Unigene43529_R.new,Unigene43098_R.new,Unigene4861_Ac.sel,Unigene6572_S.cyn,Unigene6343_A.ass,Unigene42544_R.new,Unigene43457_R.new,Unigene43644_R.new,Unigene43361_R.new,Unigene42805_R.new,Unigene18245_A.per,Unigene4863_Ac.sel,Unigene43187_R.new,Unigene45790_R.new,
1280	11	Unigene19503_A.ass,BGIBMGA003648-PA_BOMMO,Unigene27647_A.yam,Unigene11938_S.cyn,Unigene9563_Ac.sel,Unigene16083_A.ass,Unigene10145_A.per,Unigene30758_A.per,Unigene35211_R.new,Unigene24536_S.cyn,Unigene14890_R.new,
1281	6	Unigene28086_Ac.sel,Unigene40657_A.yam,Unigene33486_A.per,Unigene39826_A.yam,Unigene46638_A.yam,Unigene37359_A.ass,
1282	3	Unigene19336_A.yam,Unigene4157_A.per,Unigene16118_A.ass,
1283	2	Unigene39384_S.cyn,Unigene39457_S.cyn,
1284	10	Unigene26663_A.per,Unigene22116_A.ass,Unigene4091_S.cyn,Unigene15965_R.new,BGIBMGA007076-PA_BOMMO,Unigene24730_Ac.sel,Unigene21787_A.ass,Unigene4092_S.cyn,Unigene24037_Ac.sel,Unigene10914_A.yam,
1285	10	Unigene13055_A.yam,Unigene26062_A.per,Unigene21287_S.cyn,Unigene26065_A.per,Unigene3186_R.new,Unigene1674_A.ass,BGIBMGA012636-PA_BOMMO,Unigene21284_S.cyn,Unigene21285_S.cyn,Unigene5807_Ac.sel,
1286	15	Unigene4864_Ac.sel,Unigene14897_A.per,Unigene26142_Ac.sel,Unigene3705_A.per,BGIBMGA005933-PA_BOMMO,Unigene39801_S.cyn,Unigene5514_S.cyn,Unigene21382_A.ass,Unigene41051_Ac.sel,Unigene32942_R.new,Unigene18859_A.yam,Unigene14898_A.per,Unigene16605_R.new,Unigene21383_A.ass,Unigene25216_A.yam,
1287	3	BGIBMGA006621-PA_BOMMO,Unigene27115_Ac.sel,Unigene4457_R.new,
1288	9	Unigene11632_A.ass,Unigene6996_Ac.sel,BGIBMGA001267-PA_BOMMO,Unigene6997_Ac.sel,Unigene25113_A.yam,Unigene14559_A.per,Unigene23335_S.cyn,Unigene33244_R.new,Unigene11633_A.ass,
1289	8	Unigene23608_A.ass,Unigene5301_A.ass,Unigene30069_R.new,Unigene25186_A.yam,Unigene22003_Ac.sel,Unigene27444_A.per,BGIBMGA012577-PA_BOMMO,Unigene22870_S.cyn,
1290	21	Unigene43189_R.new,Unigene26059_Ac.sel,Unigene20695_A.yam,Unigene43322_R.new,Unigene35239_Ac.sel,Unigene33591_A.ass,Unigene14134_A.ass,Unigene18693_S.cyn,Unigene26058_Ac.sel,Unigene6453_A.ass,Unigene22863_A.per,Unigene36256_R.new,Unigene31909_A.yam,Unigene18926_Ac.sel,Unigene8262_R.new,Unigene36719_A.ass,Unigene33636_Ac.sel,Unigene46472_S.cyn,Unigene45515_A.per,Unigene20796_R.new,Unigene9388_R.ne…
1291	8	BGIBMGA002105-PA_BOMMO,Unigene12239_Ac.sel,Unigene16077_A.yam,Unigene38566_A.per,Unigene20691_A.per,Unigene8495_S.cyn,Unigene18957_R.new,Unigene15412_A.ass,
1292	12	Unigene24790_Ac.sel,Unigene40382_S.cyn,Unigene14794_R.new,Unigene28441_A.per,Unigene47623_S.cyn,Unigene26681_A.yam,BGIBMGA005799-PA_BOMMO,Unigene28442_A.per,Unigene14793_R.new,Unigene38638_S.cyn,Unigene5279_A.ass,Unigene26683_A.yam,
1293	3	Unigene9388_A.ass,Unigene32691_S.cyn,Unigene38289_S.cyn,
1294	8	Unigene18388_A.per,Unigene19167_Ac.sel,Unigene30885_R.new,Unigene34965_Ac.sel,Unigene3670_A.ass,BGIBMGA003027-PA_BOMMO,Unigene27055_S.cyn,Unigene14705_A.yam,
1295	6	Unigene29835_A.yam,Unigene12074_Ac.sel,Unigene30228_A.per,Unigene32783_R.new,BGIBMGA003433-PA_BOMMO,Unigene15802_R.new,
1296	2	Unigene46563_A.yam,Unigene20290_Ac.sel,
1297	2	Unigene15290_A.ass,Unigene11992_S.cyn,
1298	3	Unigene49107_R.new,Unigene39637_A.per,Unigene26606_A.ass,
1299	2	Unigene44141_S.cyn,Unigene42020_R.new,
1300	2	Unigene36683_Ac.sel,Unigene9384_A.ass,
1301	4	Unigene9663_S.cyn,Unigene35314_A.per,Unigene18189_A.ass,Unigene5892_R.new,
1302	4	Unigene7703_R.new,Unigene16116_A.yam,Unigene25944_S.cyn,Unigene33267_A.per,
1303	9	Unigene23236_Ac.sel,Unigene6757_S.cyn,Unigene13124_A.ass,Unigene27978_R.new,Unigene23235_Ac.sel,Unigene18449_A.per,Unigene13125_A.ass,Unigene24421_A.yam,BGIBMGA000072-PA_BOMMO,
1304	2	Unigene35492_A.ass,Unigene19636_A.per,
1305	2	Unigene9078_A.yam,Unigene2324_S.cyn,
1306	5	Unigene8603_Ac.sel,Unigene27867_A.per,Unigene16021_A.yam,Unigene15229_S.cyn,Unigene22376_A.ass,
1307	5	Unigene14654_Ac.sel,Unigene9674_A.ass,Unigene9089_A.per,Unigene28411_S.cyn,Unigene30120_S.cyn,
1308	3	Unigene37516_Ac.sel,Unigene28780_A.ass,Unigene33453_A.per,
1309	3	Unigene33119_R.new,Unigene27736_S.cyn,Unigene44343_A.yam,
1310	5	Unigene3234_A.yam,Unigene33944_Ac.sel,Unigene27169_S.cyn,Unigene18203_A.per,Unigene27193_A.ass,
1311	3	Unigene8495_A.yam,Unigene40894_Ac.sel,Unigene12633_S.cyn,
1312	3	Unigene1673_A.ass,Unigene27882_A.yam,Unigene5806_Ac.sel,
1313	4	Unigene7983_A.per,Unigene18094_A.yam,Unigene36008_A.ass,Unigene6700_R.new,
1314	5	Unigene256_R.new,Unigene35136_Ac.sel,Unigene10755_Ac.sel,Unigene6761_A.yam,BGIBMGA009303-PA_BOMMO,
1315	2	BGIBMGA011706-PA_BOMMO,Unigene26581_A.per,
1316	3	Unigene47114_Ac.sel,BGIBMGA012877-PA_BOMMO,Unigene24519_S.cyn,
1317	2	Unigene30115_S.cyn,BGIBMGA005059-PA_BOMMO,
1318	7	Unigene3541_A.yam,Unigene28546_R.new,Unigene28224_A.per,Unigene6666_Ac.sel,Unigene23742_A.ass,Unigene28547_R.new,BGIBMGA001269-PA_BOMMO,
1319	2	BGIBMGA011740-PA_BOMMO,Unigene17764_A.ass,
1320	3	BGIBMGA001589-PA_BOMMO,BGIBMGA011189-PA_BOMMO,Unigene13233_A.per,
1321	7	Unigene11678_A.yam,Unigene22467_Ac.sel,Unigene20504_A.ass,BGIBMGA012482-PA_BOMMO,Unigene4266_S.cyn,Unigene13234_A.per,Unigene13736_R.new,
1322	8	BGIBMGA007158-PA_BOMMO,Unigene5541_Ac.sel,Unigene21128_A.ass,Unigene15769_A.per,Unigene21903_S.cyn,Unigene5542_Ac.sel,Unigene11611_A.yam,Unigene3318_R.new,
1323	18	Unigene12049_A.ass,Unigene30855_Ac.sel,Unigene15143_A.yam,Unigene39095_A.yam,Unigene4012_Ac.sel,Unigene24890_A.yam,Unigene15694_A.per,Unigene38538_A.yam,Unigene4010_Ac.sel,Unigene10143_A.yam,Unigene4011_Ac.sel,Unigene38602_A.yam,Unigene39296_A.yam,Unigene21657_S.cyn,Unigene24891_A.yam,Unigene18324_R.new,Unigene25864_A.ass,BGIBMGA007986-PA_BOMMO,
1324	5	Unigene17841_Ac.sel,Unigene31353_A.per,Unigene28165_S.cyn,BGIBMGA002921-PA_BOMMO,Unigene32996_R.new,
1325	7	Unigene25820_A.per,Unigene21785_A.ass,BGIBMGA012830-PA_BOMMO,Unigene14384_R.new,Unigene21994_Ac.sel,Unigene13415_A.yam,Unigene5152_S.cyn,
1326	3	Unigene5540_Ac.sel,Unigene21901_S.cyn,Unigene11610_A.yam,
1327	15	Unigene28571_Ac.sel,Unigene40850_Ac.sel,Unigene40952_Ac.sel,Unigene15980_A.ass,Unigene29201_S.cyn,Unigene5272_A.per,Unigene12212_A.yam,Unigene33771_A.per,Unigene26336_A.ass,Unigene9779_S.cyn,Unigene16801_A.yam,Unigene40801_Ac.sel,Unigene4276_Ac.sel,Unigene2625_R.new,Unigene26823_A.yam,
1328	2	Unigene46425_S.cyn,Unigene45831_A.per,
1329	6	Unigene15855_R.new,Unigene24922_A.yam,Unigene2201_A.ass,Unigene33804_A.per,Unigene27181_S.cyn,Unigene25595_Ac.sel,
1330	10	Unigene12213_A.yam,Unigene30681_R.new,Unigene6327_A.ass,Unigene22850_A.ass,Unigene15666_A.yam,Unigene9052_Ac.sel,Unigene16115_A.per,Unigene4278_Ac.sel,Unigene30363_A.per,Unigene10092_R.new,
1331	6	Unigene29079_A.per,Unigene26002_A.yam,Unigene6262_S.cyn,BGIBMGA011979-PA_BOMMO,Unigene16059_A.per,Unigene29228_R.new,
1332	2	Unigene31715_A.ass,Unigene30391_A.ass,
1333	6	BGIBMGA008952-PA_BOMMO,BGIBMGA008924-PA_BOMMO,Unigene23741_S.cyn,Unigene23203_A.ass,Unigene4277_Ac.sel,Unigene15405_R.new,
1334	2	Unigene18628_A.per,Unigene32140_Ac.sel,
1335	3	Unigene22353_A.yam,Unigene25826_A.ass,Unigene20800_R.new,
1336	5	Unigene43361_A.per,Unigene8944_A.ass,Unigene20698_A.yam,Unigene31452_A.per,Unigene14651_A.yam,
1337	6	Unigene30415_A.ass,Unigene21845_R.new,Unigene11502_A.per,Unigene17632_Ac.sel,Unigene23075_A.yam,Unigene21151_S.cyn,
1338	11	Unigene9772_A.per,Unigene9936_A.yam,Unigene8311_A.ass,Unigene30649_A.yam,Unigene8199_Ac.sel,Unigene24243_S.cyn,Unigene25650_R.new,Unigene12165_A.per,Unigene13838_Ac.sel,Unigene8080_A.ass,Unigene17551_A.ass,
1339	9	Unigene12192_R.new,Unigene18496_Ac.sel,Unigene5905_A.ass,Unigene18117_A.yam,Unigene34376_A.yam,Unigene17020_A.ass,Unigene11915_S.cyn,Unigene7553_A.per,Unigene31754_A.per,
1340	2	Unigene26263_R.new,Unigene22802_A.per,
1341	2	Unigene17014_A.ass,Unigene5965_Ac.sel,
1342	3	Unigene24629_A.ass,Unigene30039_A.ass,Unigene33138_Ac.sel,
1343	3	Unigene33671_A.yam,Unigene11522_Ac.sel,Unigene37238_S.cyn,
1344	3	Unigene7212_A.ass,Unigene36687_S.cyn,Unigene20404_A.yam,
1345	3	Unigene37369_A.yam,Unigene20652_A.per,Unigene32879_A.ass,
1346	2	Unigene33349_Ac.sel,Unigene10559_A.yam,
1347	2	Unigene22212_R.new,Unigene37333_A.per,
1348	4	BGIBMGA012828-PA_BOMMO,Unigene15164_A.yam,Unigene26568_A.per,Unigene29371_S.cyn,
1349	4	Unigene6218_S.cyn,Unigene6217_S.cyn,Unigene13097_A.ass,Unigene31766_A.yam,
1350	4	Unigene44890_R.new,Unigene21992_Ac.sel,Unigene45316_R.new,Unigene13096_A.ass,
1351	3	Unigene15745_A.ass,Unigene42065_A.yam,Unigene29532_R.new,
1352	5	Unigene31386_R.new,Unigene28188_Ac.sel,Unigene26567_A.per,Unigene39660_S.cyn,Unigene17007_A.ass,
1353	2	Unigene21902_S.cyn,Unigene13480_Ac.sel,
1354	4	Unigene4969_A.per,Unigene31728_A.yam,Unigene32409_R.new,Unigene6529_S.cyn,
1355	2	Unigene42435_Ac.sel,Unigene30683_A.ass,
1356	2	BGIBMGA010356-PA_BOMMO,Unigene4892_A.per,
1357	3	Unigene34918_R.new,Unigene16148_Ac.sel,Unigene6171_A.yam,
1358	3	Unigene16439_Ac.sel,Unigene25803_A.yam,Unigene32046_A.per,
1359	8	BGIBMGA007539-PA_BOMMO,Unigene23444_Ac.sel,Unigene21467_S.cyn,Unigene14485_A.per,Unigene11428_A.ass,Unigene28692_R.new,Unigene23443_Ac.sel,Unigene24155_A.yam,
1360	3	Unigene24153_A.yam,Unigene21466_S.cyn,Unigene23442_Ac.sel,
1361	6	Unigene24197_A.ass,BGIBMGA005387-PA_BOMMO,Unigene29369_Ac.sel,Unigene25024_R.new,Unigene41249_A.yam,Unigene27247_S.cyn,
1362	6	Unigene39057_A.per,Unigene27848_A.yam,BGIBMGA012995-PA_BOMMO,Unigene8527_A.ass,Unigene15434_Ac.sel,Unigene24313_Ac.sel,
1363	2	Unigene20814_A.per,Unigene29274_A.ass,
1364	3	Unigene7290_A.per,Unigene29462_S.cyn,Unigene20389_A.yam,
1365	2	Unigene11551_A.per,Unigene7062_S.cyn,
1366	10	Unigene5513_Ac.sel,Unigene21088_S.cyn,Unigene28508_R.new,Unigene29013_A.per,Unigene14053_A.ass,Unigene5514_Ac.sel,Unigene13082_A.yam,Unigene21089_S.cyn,Unigene21352_A.ass,Unigene13081_A.yam,
1367	2	Unigene4759_A.yam,Unigene35183_A.per,
1368	2	BGIBMGA002465-PA_BOMMO,BGIBMGA002464-PA_BOMMO,
1369	5	Unigene21196_A.ass,Unigene23222_S.cyn,Unigene27724_A.yam,Unigene14144_A.per,BGIBMGA007336-PA_BOMMO,
1370	2	Unigene27686_A.ass,BGIBMGA012342-PA_BOMMO,
1371	7	Unigene14967_A.yam,Unigene5202_A.ass,BGIBMGA012343-PA_BOMMO,Unigene1972_R.new,Unigene4531_A.per,Unigene21178_S.cyn,Unigene21179_S.cyn,
1372	34	Unigene6608_S.cyn,Unigene14045_R.new,Unigene21094_A.yam,Unigene31046_Ac.sel,Unigene24632_A.ass,Unigene38492_R.new,Unigene32073_R.new,Unigene13710_Ac.sel,BGIBMGA012370-PA_BOMMO,Unigene32959_Ac.sel,Unigene11974_Ac.sel,Unigene26831_A.ass,Unigene14896_S.cyn,Unigene31174_S.cyn,Unigene9088_A.per,Unigene29701_A.yam,Unigene8055_Ac.sel,Unigene6804_A.ass,Unigene30161_S.cyn,Unigene33852_A.per,Unigene6548_A.…
1373	5	Unigene28433_A.yam,Unigene6762_S.cyn,Unigene14607_R.new,Unigene28747_A.per,Unigene24776_Ac.sel,
1374	15	Unigene8873_A.per,Unigene30360_R.new,Unigene30763_Ac.sel,Unigene202_A.yam,Unigene7941_Ac.sel,Unigene898_A.yam,Unigene18527_A.per,Unigene30351_Ac.sel,Unigene21520_R.new,Unigene14768_S.cyn,Unigene17896_A.yam,Unigene30328_Ac.sel,Unigene18766_S.cyn,Unigene8849_A.ass,Unigene16865_A.ass,
1375	8	Unigene12550_A.ass,Unigene2263_A.yam,Unigene6313_A.per,Unigene4142_S.cyn,Unigene17709_A.yam,Unigene41670_R.new,Unigene4143_S.cyn,Unigene7461_Ac.sel,
1376	3	Unigene10143_A.per,Unigene6945_A.ass,Unigene38045_A.yam,
1377	2	BGIBMGA002095-PA_BOMMO,Unigene43722_Ac.sel,
1378	2	Unigene42242_S.cyn,Unigene43483_A.per,
1379	2	BGIBMGA004514-PA_BOMMO,Unigene4199_S.cyn,
1380	5	Unigene12554_A.yam,Unigene2945_R.new,Unigene18767_S.cyn,Unigene12397_A.ass,Unigene18771_S.cyn,
1381	3	Unigene29666_R.new,Unigene29665_R.new,Unigene33368_S.cyn,
1382	7	Unigene3813_A.ass,Unigene16638_R.new,Unigene27542_A.yam,BGIBMGA001100-PA_BOMMO,Unigene18236_A.per,Unigene27025_S.cyn,Unigene25015_Ac.sel,
1383	20	Unigene24575_Ac.sel,Unigene25245_A.ass,Unigene15179_A.yam,Unigene12250_A.ass,Unigene8303_R.new,Unigene11031_Ac.sel,Unigene28305_A.yam,Unigene1875_S.cyn,Unigene4855_S.cyn,Unigene10412_Ac.sel,Unigene31350_R.new,Unigene28568_A.per,Unigene14257_A.yam,Unigene31333_A.per,Unigene30625_A.per,Unigene25313_S.cyn,Unigene16119_R.new,Unigene3968_A.ass,Unigene7503_Ac.sel,BGIBMGA005255-PA_BOMMO,
1384	9	Unigene36441_R.new,Unigene10278_S.cyn,Unigene28307_R.new,BGIBMGA009120-PA_BOMMO,Unigene17287_A.ass,Unigene44856_R.new,Unigene14721_A.per,Unigene12113_Ac.sel,Unigene1753_A.yam,
1385	6	Unigene28494_A.per,Unigene14747_S.cyn,Unigene28810_A.ass,Unigene5002_R.new,BGIBMGA003588-PA_BOMMO,Unigene12897_Ac.sel,
1386	12	Unigene29807_A.yam,Unigene46820_Ac.sel,Unigene24159_A.ass,Unigene43276_A.yam,Unigene41262_S.cyn,Unigene42899_S.cyn,Unigene30961_Ac.sel,Unigene39653_S.cyn,Unigene22678_A.yam,Unigene30827_A.per,Unigene22925_R.new,Unigene22740_R.new,
1387	12	Unigene6836_Ac.sel,BGIBMGA002544-PA_BOMMO,Unigene11612_Ac.sel,Unigene3692_S.cyn,Unigene33761_A.yam,Unigene24648_A.yam,Unigene24650_A.yam,Unigene31840_S.cyn,Unigene26571_A.ass,Unigene11124_A.ass,Unigene13448_A.per,Unigene14039_R.new,
1388	4	Unigene5346_A.yam,Unigene8378_S.cyn,Unigene25763_A.ass,Unigene6388_A.yam,
1389	3	Unigene37148_A.yam,Unigene47120_S.cyn,Unigene31179_A.per,
1390	7	Unigene30358_A.yam,Unigene18383_A.per,Unigene28420_S.cyn,Unigene26685_A.ass,BGIBMGA014502-PA_BOMMO,Unigene14480_R.new,Unigene33099_Ac.sel,
1391	4	Unigene5047_A.ass,Unigene14479_R.new,Unigene34828_A.per,Unigene2953_S.cyn,
1392	2	Unigene21203_A.per,BGIBMGA002543-PA_BOMMO,
1393	2	Unigene21164_A.ass,BGIBMGA001079-PA_BOMMO,
1394	5	Unigene17447_R.new,Unigene4703_S.cyn,Unigene27433_A.per,Unigene21221_A.ass,Unigene27434_A.per,
1395	3	Unigene44454_A.yam,Unigene25865_Ac.sel,Unigene6710_A.per,
1396	4	Unigene4888_S.cyn,Unigene5832_R.new,Unigene4887_S.cyn,Unigene12076_Ac.sel,
1397	4	Unigene19847_Ac.sel,Unigene21220_A.ass,Unigene37591_A.yam,Unigene21219_A.ass,
1398	8	BGIBMGA007310-PA_BOMMO,Unigene8846_Ac.sel,Unigene12609_A.yam,Unigene5948_S.cyn,Unigene3647_R.new,Unigene23156_A.ass,Unigene29249_A.per,Unigene27464_A.ass,
1399	2	Unigene11060_Ac.sel,BGIBMGA004088-PA_BOMMO,
1400	6	Unigene24055_S.cyn,Unigene17301_R.new,BGIBMGA001560-PA_BOMMO,Unigene30514_A.per,Unigene17507_Ac.sel,Unigene21320_A.yam,
1401	3	BGIBMGA000406-PA_BOMMO,Unigene5138_R.new,Unigene25014_Ac.sel,
1402	8	Unigene31706_A.yam,Unigene15950_A.yam,Unigene29379_A.per,Unigene15533_R.new,BGIBMGA003789-PA_BOMMO,Unigene6049_S.cyn,Unigene29380_A.per,Unigene31868_A.per,
1403	7	Unigene28451_A.per,Unigene13625_A.yam,Unigene33779_R.new,Unigene8072_S.cyn,Unigene27800_Ac.sel,BGIBMGA002456-PA_BOMMO,Unigene3821_A.ass,
1404	2	Unigene9149_S.cyn,Unigene3627_S.cyn,
1405	15	Unigene29134_R.new,BGIBMGA012467-PA_BOMMO,Unigene20177_S.cyn,Unigene1096_A.yam,Unigene3025_Ac.sel,Unigene29135_R.new,Unigene3055_A.per,Unigene11948_A.ass,Unigene20179_S.cyn,Unigene1468_A.per,Unigene11949_A.ass,Unigene1839_A.yam,Unigene2216_A.yam,Unigene20180_S.cyn,Unigene998_A.per,
1406	8	Unigene28396_A.yam,Unigene16937_A.per,Unigene487_A.per,Unigene22850_S.cyn,Unigene446_A.per,Unigene13703_R.new,Unigene20178_S.cyn,Unigene10655_Ac.sel,
1407	9	Unigene26329_A.yam,Unigene22693_A.ass,Unigene28155_R.new,Unigene28156_R.new,Unigene32078_Ac.sel,BGIBMGA012500-PA_BOMMO,Unigene32568_Ac.sel,Unigene4620_A.per,Unigene5624_S.cyn,
1408	4	Unigene39806_R.new,Unigene10812_A.yam,Unigene6205_Ac.sel,Unigene6206_Ac.sel,
1409	16	Unigene4894_S.cyn,Unigene13013_A.per,Unigene24748_A.yam,Unigene14341_R.new,Unigene4783_Ac.sel,Unigene11980_A.ass,Unigene4784_Ac.sel,Unigene11979_A.ass,Unigene13011_A.per,Unigene4785_Ac.sel,BGIBMGA009778-PA_BOMMO,Unigene24747_A.yam,Unigene4893_S.cyn,Unigene13012_A.per,Unigene14342_R.new,Unigene13010_A.per,
1410	14	BGIBMGA009282-PA_BOMMO,Unigene11917_A.yam,Unigene7436_Ac.sel,Unigene27664_A.per,Unigene13940_R.new,Unigene4084_S.cyn,Unigene4083_S.cyn,Unigene13941_R.new,Unigene38674_A.yam,Unigene11918_A.yam,Unigene708_A.ass,Unigene222_A.ass,Unigene27663_A.per,Unigene7435_Ac.sel,
1411	13	Unigene26452_A.yam,Unigene30177_A.per,BGIBMGA008001-PA_BOMMO,Unigene9416_R.new,Unigene22339_Ac.sel,Unigene2324_A.ass,Unigene5866_A.per,Unigene29820_R.new,Unigene22341_Ac.sel,Unigene3781_A.yam,Unigene3724_S.cyn,Unigene3723_S.cyn,Unigene22340_Ac.sel,
1412	9	Unigene9910_Ac.sel,Unigene35586_R.new,Unigene1650_A.ass,Unigene23639_Ac.sel,Unigene10060_A.per,Unigene46130_R.new,Unigene8383_A.ass,Unigene18318_S.cyn,Unigene32427_A.yam,
1413	11	Unigene13854_A.per,Unigene13853_A.per,Unigene5800_S.cyn,Unigene23640_Ac.sel,Unigene26286_A.yam,Unigene5801_S.cyn,Unigene30060_R.new,Unigene1651_A.ass,BGIBMGA001559-PA_BOMMO,Unigene23641_Ac.sel,Unigene1649_A.ass,
1414	7	Unigene27936_A.per,Unigene29099_S.cyn,Unigene21218_A.yam,Unigene8143_Ac.sel,Unigene8142_Ac.sel,Unigene13151_A.ass,Unigene13705_R.new,
1415	3	BGIBMGA009345-PA_BOMMO,Unigene27334_A.yam,Unigene13704_R.new,
1416	3	Unigene29173_A.per,Unigene26841_S.cyn,Unigene28391_Ac.sel,
1417	5	Unigene42001_Ac.sel,Unigene24052_Ac.sel,Unigene36462_Ac.sel,Unigene35258_Ac.sel,Unigene41466_A.per,
1418	3	Unigene47632_R.new,Unigene30818_A.ass,Unigene38546_Ac.sel,
1419	4	Unigene24133_R.new,Unigene37150_S.cyn,Unigene25506_Ac.sel,Unigene34160_A.per,
1420	2	Unigene41824_S.cyn,Unigene7397_R.new,
1421	7	Unigene14909_Ac.sel,Unigene29530_A.ass,Unigene9989_A.ass,Unigene24161_R.new,Unigene47504_A.per,Unigene4181_A.yam,Unigene47589_Ac.sel,
1422	2	Unigene36824_A.ass,Unigene23670_R.new,
1423	3	Unigene38663_R.new,Unigene31238_A.per,Unigene37248_Ac.sel,
1424	3	BGIBMGA000973-PA_BOMMO,Unigene8108_R.new,Unigene45399_S.cyn,
1425	5	Unigene27382_S.cyn,Unigene5915_A.per,Unigene6053_Ac.sel,Unigene34628_R.new,Unigene25502_A.ass,
1426	23	Unigene13067_A.ass,Unigene14016_A.per,Unigene12882_A.yam,Unigene12883_A.yam,Unigene21_Ac.sel,Unigene12881_A.yam,Unigene14013_A.per,Unigene1304_Ac.sel,Unigene14930_R.new,Unigene12884_A.yam,BGIBMGA000503-PA_BOMMO,Unigene21832_S.cyn,Unigene1796_Ac.sel,Unigene14014_A.per,Unigene13066_A.ass,Unigene14932_R.new,Unigene1348_Ac.sel,Unigene21831_S.cyn,Unigene303_Ac.sel,Unigene13068_A.ass,Unigene14015_A.per…
1427	3	Unigene21896_A.yam,Unigene38928_A.per,Unigene39207_A.yam,
1428	6	Unigene30904_A.yam,Unigene24264_Ac.sel,Unigene27890_R.new,Unigene8322_S.cyn,Unigene29024_A.per,BGIBMGA006581-PA_BOMMO,
1429	4	Unigene32024_S.cyn,Unigene8000_A.per,Unigene14897_Ac.sel,Unigene21415_R.new,
1430	7	Unigene24669_S.cyn,Unigene12644_A.ass,Unigene13430_S.cyn,Unigene12387_A.yam,Unigene27652_Ac.sel,Unigene13315_A.per,Unigene31663_R.new,
1431	6	Unigene40482_A.per,Unigene27562_Ac.sel,Unigene22872_A.per,Unigene27353_A.yam,Unigene3075_A.ass,Unigene37248_S.cyn,
1432	7	Unigene28837_R.new,Unigene29416_A.per,Unigene22573_S.cyn,Unigene26179_A.yam,Unigene20654_A.ass,Unigene23898_Ac.sel,Unigene22572_S.cyn,
1433	3	Unigene20170_S.cyn,Unigene18709_Ac.sel,Unigene40773_Ac.sel,
1434	2	BGIBMGA008854-PA_BOMMO,Unigene28001_A.ass,
1435	10	Unigene23946_Ac.sel,BGIBMGA004096-PA_BOMMO,Unigene17591_R.new,Unigene23947_Ac.sel,Unigene6177_S.cyn,Unigene28931_A.per,Unigene24802_A.ass,Unigene26364_A.ass,Unigene5184_R.new,Unigene15759_A.yam,
1436	10	Unigene26830_A.yam,Unigene6003_S.cyn,Unigene14201_R.new,Unigene14199_R.new,Unigene14197_R.new,Unigene6048_Ac.sel,Unigene26832_A.per,BGIBMGA011694-PA_BOMMO,Unigene14198_R.new,Unigene21858_A.ass,
1437	3	BGIBMGA008855-PA_BOMMO,Unigene42386_Ac.sel,Unigene9326_A.per,
1438	2	Unigene36526_A.yam,Unigene46420_A.yam,
1439	7	Unigene30049_A.yam,Unigene38839_A.per,Unigene4109_R.new,Unigene31214_Ac.sel,Unigene15587_A.ass,Unigene26574_A.ass,Unigene4097_A.ass,
1440	4	Unigene19193_A.yam,Unigene16008_Ac.sel,Unigene36298_A.ass,Unigene21235_R.new,
1441	9	Unigene33431_A.ass,Unigene39867_Ac.sel,BGIBMGA014071-PA_BOMMO,Unigene47215_S.cyn,Unigene47206_Ac.sel,Unigene50201_R.new,Unigene20796_Ac.sel,Unigene21853_A.yam,Unigene7710_A.yam,
1442	6	Unigene20151_A.per,Unigene24397_A.ass,Unigene28378_S.cyn,Unigene15762_R.new,BGIBMGA000790-PA_BOMMO,Unigene30047_Ac.sel,
1443	3	Unigene35959_R.new,Unigene10373_S.cyn,Unigene8271_A.yam,
1444	2	Unigene32078_A.per,Unigene28567_A.ass,
1445	2	Unigene8446_A.per,Unigene5790_A.yam,
1446	9	Unigene14087_A.ass,Unigene3209_A.yam,Unigene10996_Ac.sel,BGIBMGA000198-PA_BOMMO,Unigene11590_S.cyn,Unigene5029_A.per,Unigene16304_A.yam,Unigene33062_R.new,Unigene4121_R.new,
1447	6	Unigene15556_Ac.sel,Unigene14769_S.cyn,Unigene2990_A.yam,Unigene33007_A.per,Unigene20328_R.new,Unigene20261_A.ass,
1448	4	Unigene30945_A.yam,Unigene12050_S.cyn,Unigene8090_R.new,Unigene8616_Ac.sel,
1449	6	Unigene32277_R.new,Unigene23107_Ac.sel,Unigene12968_A.ass,BGIBMGA000180-PA_BOMMO,Unigene12658_A.yam,Unigene8389_S.cyn,
1450	7	Unigene21222_S.cyn,Unigene16781_A.per,Unigene8409_A.yam,BGIBMGA000872-PA_BOMMO,Unigene15788_R.new,Unigene7287_Ac.sel,Unigene20663_A.ass,
1451	3	Unigene24270_Ac.sel,Unigene21221_S.cyn,Unigene17499_A.yam,
1452	9	Unigene13651_A.yam,Unigene31203_A.per,Unigene3973_Ac.sel,Unigene3974_Ac.sel,Unigene20088_S.cyn,BGIBMGA003654-PA_BOMMO,Unigene20087_S.cyn,Unigene21112_A.ass,Unigene16157_R.new,
1453	2	Unigene15910_A.yam,Unigene28282_A.per,
1454	5	Unigene13928_Ac.sel,Unigene16308_S.cyn,Unigene35780_R.new,Unigene36918_A.ass,Unigene22376_A.per,
1455	7	Unigene14684_R.new,Unigene21114_A.ass,Unigene25195_Ac.sel,Unigene26463_A.per,BGIBMGA001458-PA_BOMMO,Unigene12023_A.yam,Unigene23514_S.cyn,
1456	2	Unigene17665_A.per,BGIBMGA012778-PA_BOMMO,
1457	2	Unigene9748_S.cyn,Unigene33882_A.yam,
1458	2	Unigene35304_A.ass,Unigene33545_A.per,
1459	6	Unigene29520_A.per,Unigene12128_A.yam,Unigene6776_S.cyn,Unigene6357_Ac.sel,BGIBMGA000770-PA_BOMMO,Unigene29519_A.per,
1460	2	Unigene15503_A.ass,Unigene11732_R.new,
1461	2	Unigene17059_R.new,Unigene15445_A.ass,
1462	3	Unigene5524_R.new,Unigene31469_S.cyn,Unigene7621_A.ass,
1463	2	Unigene24447_A.yam,Unigene36550_S.cyn,
1464	7	Unigene15490_A.per,BGIBMGA014220-PA_BOMMO,Unigene9958_Ac.sel,Unigene9959_Ac.sel,Unigene29260_A.yam,Unigene21619_S.cyn,Unigene15491_A.per,
1465	3	Unigene46232_S.cyn,Unigene39478_R.new,Unigene41533_A.yam,
1466	6	Unigene7022_Ac.sel,Unigene7048_A.per,BGIBMGA008842-PA_BOMMO,Unigene15204_R.new,Unigene18977_A.yam,Unigene5394_A.ass,
1467	11	Unigene12690_A.ass,BGIBMGA001512-PA_BOMMO,Unigene16560_A.ass,Unigene4075_S.cyn,Unigene30434_R.new,Unigene2951_A.yam,Unigene31703_R.new,Unigene12661_A.yam,Unigene6294_Ac.sel,Unigene9731_Ac.sel,Unigene15547_A.per,
1468	7	Unigene1366_S.cyn,BGIBMGA007304-PA_BOMMO,Unigene32579_R.new,Unigene14155_A.per,Unigene7963_Ac.sel,Unigene8874_A.ass,Unigene24411_A.yam,
1469	7	Unigene24142_A.ass,BGIBMGA000118-PA_BOMMO,Unigene11937_A.yam,Unigene7361_S.cyn,Unigene21824_R.new,Unigene13742_A.per,Unigene4206_Ac.sel,
1470	3	Unigene41632_A.per,Unigene6293_Ac.sel,Unigene36892_A.per,
1471	4	Unigene12576_R.new,Unigene23141_A.per,Unigene23955_A.ass,Unigene28558_A.ass,
1472	5	Unigene6061_Ac.sel,Unigene28137_A.per,Unigene32014_A.ass,Unigene28428_A.yam,Unigene28138_A.per,
1473	2	Unigene6027_Ac.sel,Unigene2730_A.ass,
1474	3	Unigene4009_A.ass,Unigene17105_R.new,Unigene30479_A.yam,
1475	6	Unigene4010_S.cyn,Unigene13892_R.new,Unigene12558_A.yam,Unigene3658_A.per,Unigene25386_Ac.sel,BGIBMGA000144-PA_BOMMO,
1476	6	Unigene14199_A.per,Unigene13686_R.new,Unigene27750_A.ass,Unigene4571_Ac.sel,Unigene14198_A.per,Unigene25787_A.yam,
1477	2	Unigene28032_Ac.sel,Unigene20265_S.cyn,
1478	2	Unigene21869_Ac.sel,Unigene51743_R.new,
1479	3	Unigene15520_R.new,Unigene3531_A.yam,Unigene25372_S.cyn,
1480	2	Unigene21454_S.cyn,Unigene21457_S.cyn,
1481	5	Unigene45694_A.per,Unigene43450_Ac.sel,Unigene19059_A.yam,Unigene27426_A.ass,Unigene19545_R.new,
1482	5	Unigene3243_S.cyn,Unigene19302_A.ass,Unigene21814_R.new,Unigene12456_Ac.sel,Unigene31371_A.yam,
1483	6	Unigene6652_A.per,Unigene15615_Ac.sel,Unigene37956_R.new,Unigene31945_S.cyn,BGIBMGA011250-PA_BOMMO,Unigene33876_A.yam,
1484	2	Unigene25317_A.ass,Unigene24224_S.cyn,
1485	5	Unigene6671_Ac.sel,Unigene15643_R.new,Unigene26248_A.per,BGIBMGA004872-PA_BOMMO,Unigene11996_A.yam,
1486	10	Unigene27651_R.new,Unigene27650_R.new,Unigene22107_S.cyn,Unigene22400_A.ass,BGIBMGA008626-PA_BOMMO,Unigene27652_R.new,Unigene11187_A.yam,Unigene26182_A.per,Unigene23958_Ac.sel,Unigene20751_A.ass,
1487	7	Unigene9787_Ac.sel,Unigene27036_A.yam,Unigene35920_R.new,Unigene2975_A.ass,Unigene21670_S.cyn,Unigene17611_A.per,BGIBMGA006037-PA_BOMMO,
1488	6	Unigene34909_R.new,Unigene25183_A.ass,Unigene7250_S.cyn,Unigene9425_Ac.sel,Unigene5156_A.yam,Unigene26790_A.yam,
1489	2	Unigene22377_A.yam,Unigene21240_A.yam,
1490	2	Unigene45640_R.new,Unigene42210_R.new,
1491	3	Unigene45720_A.yam,Unigene37220_A.yam,Unigene20248_A.yam,
1492	2	Unigene45187_A.per,BGIBMGA013093-PA_BOMMO,
1493	6	Unigene28663_R.new,Unigene23778_A.yam,Unigene13129_S.cyn,Unigene25517_A.per,Unigene1569_S.cyn,Unigene5868_Ac.sel,
1494	3	BGIBMGA012882-PA_BOMMO,BGIBMGA000983-PA_BOMMO,BGIBMGA012949-PA_BOMMO,
1495	3	BGIBMGA013581-PA_BOMMO,Unigene21528_A.per,Unigene7667_A.ass,
1496	4	Unigene21970_A.yam,Unigene18367_A.ass,Unigene12432_A.per,Unigene21107_R.new,
1497	5	Unigene23029_A.yam,Unigene16097_S.cyn,Unigene50940_R.new,Unigene18524_Ac.sel,Unigene33972_A.yam,
1498	2	Unigene35054_A.yam,Unigene32144_Ac.sel,
1499	2	BGIBMGA013382-PA_BOMMO,BGIBMGA005082-PA_BOMMO,
1500	3	BGIBMGA014562-PA_BOMMO,Unigene30288_R.new,Unigene45487_A.yam,
1501	3	Unigene18816_S.cyn,Unigene22992_A.ass,Unigene18489_A.per,
1502	3	Unigene17482_R.new,Unigene25861_Ac.sel,Unigene25946_A.ass,
1503	4	Unigene30429_A.yam,Unigene22241_A.per,Unigene7140_A.ass,Unigene19269_A.ass,
1504	8	Unigene42139_Ac.sel,BGIBMGA007017-PA_BOMMO,Unigene7173_S.cyn,Unigene18325_A.per,Unigene27852_A.yam,Unigene15310_R.new,Unigene12558_A.ass,Unigene24487_Ac.sel,
1505	6	Unigene14383_A.yam,Unigene25911_A.ass,BGIBMGA008123-PA_BOMMO,Unigene22027_S.cyn,Unigene19896_R.new,Unigene6343_A.per,
1506	4	Unigene15827_Ac.sel,Unigene18629_A.ass,Unigene6687_R.new,Unigene46056_A.per,
1507	2	Unigene3596_A.yam,Unigene24595_S.cyn,
1508	6	Unigene21661_S.cyn,Unigene27447_Ac.sel,Unigene18553_A.ass,BGIBMGA006914-PA_BOMMO,Unigene14025_A.per,Unigene16894_R.new,
1509	2	Unigene42327_Ac.sel,Unigene31380_R.new,
1510	4	Unigene27140_S.cyn,Unigene27751_Ac.sel,Unigene34358_A.yam,Unigene19821_R.new,
1511	4	Unigene31171_A.yam,Unigene13094_S.cyn,Unigene6654_R.new,Unigene3718_A.per,
1512	2	Unigene37196_A.ass,Unigene7731_A.yam,
1513	15	Unigene33071_A.ass,Unigene7326_S.cyn,Unigene23541_A.ass,Unigene32157_R.new,Unigene18477_A.ass,Unigene14519_A.yam,Unigene29364_S.cyn,Unigene37652_A.yam,Unigene19629_A.ass,Unigene22135_Ac.sel,Unigene16419_A.per,Unigene17934_A.yam,Unigene15908_A.per,Unigene14929_R.new,Unigene33418_Ac.sel,
1514	2	Unigene25656_A.per,Unigene25655_A.per,
1515	3	Unigene22068_Ac.sel,Unigene28091_R.new,Unigene20956_A.ass,
1516	6	Unigene27115_S.cyn,Unigene1669_R.new,Unigene181_R.new,Unigene18238_A.yam,Unigene167_R.new,Unigene35899_A.per,
1517	3	Unigene4151_A.yam,BGIBMGA003454-PA_BOMMO,Unigene20882_S.cyn,
1518	7	Unigene20929_A.ass,Unigene11742_A.ass,Unigene12296_A.yam,Unigene12935_A.per,Unigene3081_Ac.sel,BGIBMGA012921-PA_BOMMO,Unigene20555_S.cyn,
1519	4	Unigene27530_A.yam,Unigene25276_Ac.sel,BGIBMGA012918-PA_BOMMO,Unigene8265_S.cyn,
1520	7	BGIBMGA003044-PA_BOMMO,Unigene23132_Ac.sel,Unigene10938_A.yam,Unigene21529_S.cyn,Unigene27492_A.per,Unigene28260_R.new,Unigene1448_A.ass,
1521	3	BGIBMGA004845-PA_BOMMO,BGIBMGA001423-PA_BOMMO,BGIBMGA005995-PA_BOMMO,
1522	4	Unigene20474_Ac.sel,Unigene30966_A.per,Unigene32077_S.cyn,Unigene15487_A.ass,
1523	5	Unigene6755_S.cyn,Unigene7607_A.per,Unigene2320_A.ass,Unigene25319_Ac.sel,Unigene32385_R.new,
1524	12	Unigene24226_A.ass,Unigene13539_A.ass,Unigene8500_A.yam,BGIBMGA002026-PA_BOMMO,Unigene14277_Ac.sel,Unigene39712_R.new,Unigene22825_S.cyn,Unigene18388_A.yam,Unigene5377_R.new,Unigene8733_S.cyn,Unigene29360_A.per,Unigene4550_A.per,
1525	11	Unigene11149_Ac.sel,Unigene31720_A.ass,Unigene26832_A.yam,Unigene8700_S.cyn,Unigene31595_A.ass,Unigene16560_A.per,Unigene31505_A.ass,BGIBMGA006492-PA_BOMMO,Unigene31652_A.ass,Unigene31800_A.ass,Unigene13925_A.ass,
1526	55	Unigene28678_A.yam,Unigene37419_A.ass,Unigene30047_A.per,Unigene25989_Ac.sel,Unigene19859_A.per,Unigene15102_A.ass,Unigene23627_Ac.sel,Unigene23362_A.per,Unigene33963_R.new,Unigene23384_S.cyn,Unigene4363_A.ass,Unigene31379_A.per,Unigene31081_R.new,Unigene23383_S.cyn,Unigene28689_R.new,Unigene8331_R.new,Unigene15101_A.ass,Unigene5524_Ac.sel,Unigene22128_A.yam,Unigene23544_A.ass,Unigene7737_S.cyn,U…
1527	5	Unigene34652_R.new,Unigene25913_S.cyn,Unigene24396_A.ass,BGIBMGA002080-PA_BOMMO,Unigene5364_A.per,
1528	31	Unigene3508_A.yam,Unigene9451_S.cyn,Unigene15489_A.yam,Unigene33593_R.new,Unigene747_A.per,Unigene29854_A.yam,Unigene20029_R.new,Unigene23387_A.ass,Unigene4714_A.per,Unigene8572_Ac.sel,BGIBMGA005898-PA_BOMMO,Unigene21932_S.cyn,Unigene20030_R.new,Unigene12221_Ac.sel,Unigene33245_R.new,Unigene29967_A.per,Unigene41219_Ac.sel,Unigene26268_Ac.sel,Unigene24619_S.cyn,Unigene2972_A.per,Unigene5187_A.per,…
1529	9	Unigene23370_Ac.sel,Unigene14514_R.new,Unigene23371_Ac.sel,Unigene14513_R.new,Unigene4943_A.yam,Unigene24222_S.cyn,Unigene24223_S.cyn,Unigene5088_A.ass,BGIBMGA011238-PA_BOMMO,
1530	92	Unigene26808_R.new,Unigene26805_R.new,Unigene3548_Ac.sel,Unigene10618_A.yam,Unigene10619_A.yam,Unigene3583_Ac.sel,Unigene10628_A.yam,Unigene37765_S.cyn,Unigene3574_Ac.sel,Unigene19339_S.cyn,Unigene3556_Ac.sel,Unigene1842_A.ass,Unigene26830_R.new,Unigene26825_R.new,Unigene3581_Ac.sel,Unigene10622_A.yam,Unigene3550_Ac.sel,Unigene3557_Ac.sel,Unigene26814_R.new,Unigene34713_A.per,Unigene3558_Ac.sel,U…
1531	4	Unigene31958_Ac.sel,BGIBMGA002948-PA_BOMMO,Unigene3279_A.yam,Unigene11204_S.cyn,
1532	2	BGIBMGA006356-PA_BOMMO,Unigene3685_A.ass,
1533	8	Unigene26749_Ac.sel,Unigene5090_S.cyn,Unigene27189_A.yam,Unigene18913_R.new,Unigene4279_A.ass,Unigene16002_A.per,Unigene5091_S.cyn,BGIBMGA006736-PA_BOMMO,
1534	2	Unigene36446_A.per,Unigene9197_R.new,
1535	3	BGIBMGA008687-PA_BOMMO,BGIBMGA008942-PA_BOMMO,BGIBMGA012231-PA_BOMMO,
1536	6	Unigene22965_S.cyn,BGIBMGA009907-PA_BOMMO,Unigene26993_A.per,Unigene7889_Ac.sel,Unigene25904_A.yam,Unigene34340_S.cyn,
1537	9	Unigene13359_A.per,Unigene5021_S.cyn,Unigene14806_R.new,Unigene14805_R.new,Unigene22099_A.ass,BGIBMGA004640-PA_BOMMO,Unigene5022_S.cyn,Unigene13358_A.per,Unigene14807_R.new,
1538	3	BGIBMGA014444-PA_BOMMO,Unigene18419_A.ass,Unigene15714_A.yam,
1539	14	Unigene25898_A.per,Unigene25378_Ac.sel,Unigene11564_A.yam,Unigene30936_R.new,BGIBMGA007530-PA_BOMMO,Unigene25379_Ac.sel,Unigene6740_S.cyn,Unigene30935_R.new,Unigene12536_A.ass,Unigene25897_A.per,Unigene11565_A.yam,Unigene12839_S.cyn,Unigene11563_A.yam,Unigene12535_A.ass,
1540	3	Unigene13836_A.yam,Unigene34978_R.new,Unigene3909_A.per,
1541	27	Unigene18328_A.ass,Unigene8563_A.yam,Unigene34156_R.new,Unigene33354_A.per,Unigene32997_A.yam,Unigene7311_R.new,Unigene23331_A.yam,Unigene25800_A.ass,Unigene6242_R.new,Unigene23239_R.new,Unigene14444_Ac.sel,Unigene31806_A.yam,Unigene7343_R.new,Unigene3562_Ac.sel,Unigene8788_S.cyn,BGIBMGA006438-PA_BOMMO,Unigene7576_A.per,Unigene32064_A.yam,Unigene22634_R.new,Unigene36230_R.new,Unigene19246_A.yam,U…
1542	8	Unigene9974_A.ass,BGIBMGA006436-PA_BOMMO,Unigene9231_S.cyn,Unigene34342_R.new,Unigene36730_R.new,Unigene39962_Ac.sel,Unigene3545_Ac.sel,Unigene39713_Ac.sel,
1543	3	Unigene14896_A.ass,Unigene5613_R.new,Unigene19560_A.per,
1544	17	Unigene22955_R.new,Unigene38713_A.yam,Unigene37642_A.ass,BGIBMGA006432-PA_BOMMO,Unigene33095_A.yam,Unigene20052_A.per,Unigene19795_A.yam,Unigene50860_R.new,Unigene12260_R.new,Unigene9170_A.ass,Unigene39711_Ac.sel,Unigene21583_A.per,Unigene39936_Ac.sel,Unigene11276_R.new,Unigene7339_A.yam,Unigene45856_A.per,Unigene30526_S.cyn,
1545	41	Unigene30833_A.yam,Unigene30719_A.yam,Unigene37087_A.per,Unigene46916_A.per,Unigene18814_R.new,Unigene21128_R.new,Unigene42628_S.cyn,Unigene46723_Ac.sel,Unigene29181_Ac.sel,Unigene21020_A.per,Unigene16779_A.yam,Unigene24246_R.new,Unigene7791_A.ass,Unigene40003_R.new,Unigene21316_R.new,Unigene21375_A.per,Unigene35735_R.new,Unigene23063_A.yam,Unigene6190_S.cyn,Unigene35567_R.new,Unigene16001_A.per,…
1546	2	Unigene12409_A.per,Unigene36524_Ac.sel,
1547	2	Unigene37201_Ac.sel,BGIBMGA014561-PA_BOMMO,
1548	2	Unigene15734_Ac.sel,Unigene27591_S.cyn,
1549	4	Unigene35073_Ac.sel,Unigene45644_S.cyn,Unigene26830_A.ass,Unigene36836_Ac.sel,
1550	2	BGIBMGA006447-PA_BOMMO,BGIBMGA006437-PA_BOMMO,
1551	4	Unigene32486_A.yam,Unigene8294_A.ass,BGIBMGA006441-PA_BOMMO,Unigene18406_A.per,
1552	3	BGIBMGA006454-PA_BOMMO,BGIBMGA006453-PA_BOMMO,BGIBMGA006452-PA_BOMMO,
1553	2	BGIBMGA010368-PA_BOMMO,Unigene40869_R.new,
1554	8	Unigene14778_A.per,Unigene14779_A.per,Unigene27192_S.cyn,Unigene16091_A.yam,Unigene16972_R.new,BGIBMGA000316-PA_BOMMO,Unigene28459_Ac.sel,Unigene14282_A.ass,
1555	8	Unigene15184_Ac.sel,Unigene7912_Ac.sel,Unigene28669_A.per,Unigene7913_Ac.sel,Unigene32251_S.cyn,Unigene31235_A.yam,Unigene14087_A.yam,Unigene18937_R.new,
1556	8	Unigene31533_A.ass,Unigene17767_R.new,Unigene6665_Ac.sel,Unigene25127_A.yam,Unigene5020_S.cyn,Unigene3594_A.ass,Unigene16069_A.per,Unigene16070_A.per,
1557	9	Unigene14990_A.ass,Unigene35630_A.yam,Unigene34182_R.new,Unigene11455_S.cyn,Unigene32205_S.cyn,Unigene32308_A.yam,Unigene5572_A.per,Unigene11204_A.per,BGIBMGA000148-PA_BOMMO,
1558	4	BGIBMGA011239-PA_BOMMO,Unigene29370_A.per,Unigene6967_A.ass,Unigene21291_A.yam,
1559	6	Unigene35632_Ac.sel,Unigene26079_Ac.sel,Unigene3330_A.ass,Unigene32359_A.yam,Unigene23075_R.new,Unigene13846_A.ass,
1560	7	Unigene12123_Ac.sel,Unigene18385_A.per,Unigene32915_R.new,Unigene4776_S.cyn,Unigene5906_A.yam,BGIBMGA011506-PA_BOMMO,Unigene4775_S.cyn,
1561	7	Unigene15403_A.per,Unigene27198_S.cyn,Unigene25545_Ac.sel,Unigene6163_A.ass,Unigene18076_A.yam,Unigene34692_R.new,BGIBMGA013583-PA_BOMMO,
1562	12	Unigene29484_R.new,Unigene25021_Ac.sel,Unigene24134_A.yam,Unigene26822_S.cyn,Unigene24135_A.yam,Unigene15270_A.per,Unigene24136_A.yam,BGIBMGA005139-PA_BOMMO,Unigene25020_Ac.sel,Unigene15271_A.per,Unigene29483_R.new,Unigene24293_A.ass,
1563	4	Unigene6559_A.yam,Unigene24874_A.ass,Unigene23933_A.ass,Unigene23174_R.new,
1564	7	Unigene7958_Ac.sel,Unigene4679_A.ass,Unigene16101_R.new,BGIBMGA002966-PA_BOMMO,Unigene16166_A.yam,Unigene30749_A.per,Unigene29209_S.cyn,
1565	4	Unigene22712_A.ass,Unigene31239_R.new,Unigene1508_S.cyn,Unigene16221_A.yam,
1566	2	Unigene6733_A.ass,Unigene21398_A.yam,
1567	6	Unigene24470_A.ass,BGIBMGA012932-PA_BOMMO,Unigene3992_A.yam,Unigene11254_Ac.sel,Unigene7515_R.new,Unigene4119_A.per,
1568	9	Unigene25327_A.ass,BGIBMGA007155-PA_BOMMO,Unigene15259_A.ass,Unigene24598_Ac.sel,Unigene21784_S.cyn,Unigene4901_A.per,Unigene4630_R.new,Unigene4629_R.new,Unigene15098_A.yam,
1569	7	Unigene31685_R.new,Unigene5811_Ac.sel,Unigene20837_S.cyn,Unigene27505_A.yam,BGIBMGA006106-PA_BOMMO,Unigene23880_A.ass,Unigene5003_A.per,
1570	2	Unigene8419_A.ass,Unigene15774_S.cyn,
1571	2	Unigene2355_S.cyn,Unigene5919_R.new,
1572	10	Unigene4934_Ac.sel,Unigene29200_A.yam,BGIBMGA002863-PA_BOMMO,Unigene12388_S.cyn,Unigene14997_R.new,Unigene8373_S.cyn,Unigene16300_A.yam,Unigene23814_A.ass,Unigene14996_R.new,Unigene30683_A.per,
1573	4	Unigene12605_A.yam,BGIBMGA011825-PA_BOMMO,Unigene12625_A.ass,Unigene22365_S.cyn,
1574	2	Unigene47782_A.per,Unigene18751_Ac.sel,
1575	4	Unigene24687_S.cyn,Unigene23494_Ac.sel,Unigene15919_R.new,Unigene5185_A.per,
1576	13	Unigene6234_S.cyn,Unigene26907_A.yam,Unigene30044_A.per,Unigene15653_R.new,Unigene30498_Ac.sel,Unigene23135_A.ass,Unigene26125_A.per,Unigene26906_A.yam,BGIBMGA006093-PA_BOMMO,Unigene38015_A.yam,Unigene7850_R.new,Unigene26080_Ac.sel,Unigene33067_S.cyn,
1577	17	Unigene4389_A.per,Unigene2660_R.new,BGIBMGA009340-PA_BOMMO,Unigene8241_Ac.sel,Unigene15018_A.per,Unigene19581_A.ass,Unigene29742_S.cyn,Unigene4729_A.per,Unigene4938_R.new,Unigene4728_A.per,Unigene26161_A.yam,Unigene7349_S.cyn,Unigene31758_S.cyn,Unigene2422_A.ass,Unigene4852_A.yam,Unigene12360_Ac.sel,Unigene15019_A.per,
1578	8	Unigene27496_A.ass,Unigene16242_A.per,BGIBMGA007642-PA_BOMMO,Unigene20210_R.new,Unigene16243_A.per,Unigene25830_S.cyn,Unigene23719_Ac.sel,Unigene9410_A.yam,
1579	7	Unigene15036_R.new,Unigene15476_A.ass,Unigene25717_S.cyn,BGIBMGA007941-PA_BOMMO,Unigene12974_A.yam,Unigene16704_A.per,Unigene10542_Ac.sel,
1580	8	Unigene5943_Ac.sel,BGIBMGA012495-PA_BOMMO,Unigene4978_S.cyn,Unigene5945_Ac.sel,Unigene15575_A.yam,Unigene17757_R.new,Unigene4976_S.cyn,Unigene5944_Ac.sel,
1581	2	Unigene4977_S.cyn,Unigene26889_A.per,
1582	12	Unigene31505_Ac.sel,Unigene8349_A.per,Unigene32707_A.yam,Unigene10067_A.per,Unigene5005_A.yam,Unigene5948_Ac.sel,Unigene18706_Ac.sel,Unigene25492_A.per,Unigene23774_A.ass,Unigene26829_A.yam,Unigene22054_A.per,Unigene5949_Ac.sel,
1583	5	Unigene42976_R.new,Unigene34471_S.cyn,Unigene22378_A.yam,Unigene43727_R.new,Unigene23493_Ac.sel,
1584	4	BGIBMGA010339-PA_BOMMO,BGIBMGA004699-PA_BOMMO,BGIBMGA011859-PA_BOMMO,BGIBMGA007372-PA_BOMMO,
1585	11	Unigene13213_A.yam,Unigene26847_Ac.sel,Unigene26942_A.per,Unigene28828_R.new,Unigene4235_A.ass,Unigene28829_R.new,Unigene26941_A.per,Unigene4234_A.ass,BGIBMGA006864-PA_BOMMO,Unigene5995_S.cyn,Unigene5994_S.cyn,
1586	11	Unigene26124_A.per,Unigene20142_A.per,Unigene19555_R.new,Unigene30799_A.yam,Unigene32207_Ac.sel,Unigene41142_R.new,Unigene31932_A.yam,Unigene9960_A.yam,Unigene25949_A.ass,Unigene30292_Ac.sel,Unigene6178_S.cyn,
1587	2	Unigene45725_R.new,Unigene30121_A.ass,
1588	2	Unigene8838_R.new,Unigene46929_A.per,
1589	2	Unigene46020_S.cyn,Unigene22598_A.ass,
1590	3	Unigene29508_S.cyn,Unigene33105_S.cyn,BGIBMGA011597-PA_BOMMO,
1591	3	Unigene7124_A.ass,Unigene14190_S.cyn,Unigene36693_R.new,
1592	2	Unigene35651_R.new,BGIBMGA002027-PA_BOMMO,
1593	3	Unigene44956_Ac.sel,Unigene46215_A.per,Unigene41174_A.yam,
1594	3	Unigene35791_R.new,Unigene15739_A.per,Unigene37149_A.ass,
1595	6	Unigene9534_A.ass,Unigene46558_A.per,Unigene17424_Ac.sel,BGIBMGA006493-PA_BOMMO,Unigene2074_S.cyn,Unigene39864_R.new,
1596	2	Unigene18722_A.yam,Unigene18039_S.cyn,
1597	3	Unigene37500_S.cyn,Unigene39845_S.cyn,Unigene37799_S.cyn,
1598	2	Unigene15457_S.cyn,Unigene23114_R.new,
1599	5	Unigene7598_A.ass,Unigene13088_Ac.sel,BGIBMGA013390-PA_BOMMO,Unigene42798_Ac.sel,Unigene26657_Ac.sel,
1600	10	Unigene43647_R.new,Unigene43325_R.new,Unigene43434_R.new,Unigene43208_R.new,Unigene13280_A.ass,Unigene28093_A.yam,Unigene29804_R.new,Unigene20223_A.per,Unigene26354_Ac.sel,Unigene43509_R.new,
1601	2	Unigene40011_Ac.sel,Unigene39731_Ac.sel,
1602	2	Unigene17866_S.cyn,Unigene37544_S.cyn,
1603	7	Unigene16415_R.new,Unigene2447_A.ass,Unigene24537_S.cyn,Unigene25574_A.yam,Unigene5204_Ac.sel,Unigene30629_A.per,BGIBMGA006194-PA_BOMMO,
1604	2	Unigene14246_A.per,Unigene14247_A.per,
1605	4	Unigene23253_Ac.sel,Unigene30747_A.yam,Unigene22344_A.ass,Unigene23252_Ac.sel,
1606	2	Unigene19890_R.new,BGIBMGA012757-PA_BOMMO,
1607	2	Unigene17908_R.new,Unigene14124_A.ass,
1608	4	Unigene3660_A.yam,Unigene8329_Ac.sel,Unigene15023_A.ass,BGIBMGA012518-PA_BOMMO,
1609	2	Unigene11258_A.per,Unigene37803_A.yam,
1610	6	BGIBMGA002752-PA_BOMMO,Unigene28320_A.per,Unigene26492_Ac.sel,Unigene22250_A.ass,Unigene2991_A.yam,Unigene5339_R.new,
1611	9	Unigene4782_A.per,Unigene4103_A.ass,Unigene17929_S.cyn,Unigene17334_A.yam,Unigene30064_Ac.sel,Unigene5250_R.new,Unigene17188_A.per,Unigene35412_A.yam,Unigene36729_R.new,
1612	3	Unigene34492_R.new,Unigene15220_S.cyn,Unigene12491_Ac.sel,
1613	9	Unigene25104_S.cyn,Unigene35326_R.new,Unigene17893_Ac.sel,Unigene7186_S.cyn,Unigene23463_R.new,Unigene17335_A.ass,Unigene17766_A.yam,Unigene33613_A.per,Unigene26651_Ac.sel,
1614	4	Unigene23515_Ac.sel,Unigene37451_A.yam,Unigene36861_A.ass,Unigene24455_A.per,
1615	6	Unigene5716_A.per,Unigene7378_S.cyn,Unigene4128_R.new,Unigene22574_A.ass,Unigene11726_Ac.sel,Unigene31473_A.yam,
1616	2	Unigene37475_A.ass,BGIBMGA010886-PA_BOMMO,
1617	6	Unigene31376_R.new,Unigene25964_A.ass,Unigene10654_Ac.sel,Unigene13954_Ac.sel,Unigene16460_A.per,Unigene27195_A.yam,
1618	5	Unigene28960_A.per,Unigene27067_A.yam,Unigene20707_R.new,Unigene7945_Ac.sel,Unigene22575_A.ass,
1619	5	Unigene9711_Ac.sel,Unigene28333_A.yam,Unigene34662_R.new,Unigene22682_A.ass,Unigene29699_A.per,
1620	9	Unigene31996_R.new,Unigene32625_R.new,Unigene4258_Ac.sel,Unigene23999_A.yam,BGIBMGA006957-PA_BOMMO,Unigene24982_S.cyn,Unigene14641_A.per,Unigene7993_S.cyn,Unigene11573_A.ass,
1621	3	Unigene24259_A.ass,Unigene8087_S.cyn,Unigene43809_A.yam,
1622	2	Unigene23288_A.per,Unigene35848_A.ass,
1623	4	Unigene22420_Ac.sel,Unigene17439_A.yam,Unigene28272_R.new,Unigene28273_R.new,
1624	7	Unigene36255_R.new,Unigene6748_A.per,Unigene7762_R.new,Unigene26053_Ac.sel,Unigene14325_A.yam,Unigene10120_A.per,Unigene19642_A.ass,
1625	2	Unigene27237_A.ass,Unigene28508_S.cyn,
1626	2	Unigene44115_R.new,Unigene44006_R.new,
1627	5	Unigene18456_R.new,Unigene23155_A.ass,Unigene13420_A.yam,Unigene9319_Ac.sel,Unigene28689_A.per,
1628	2	Unigene4561_S.cyn,Unigene28688_A.per,
1629	2	Unigene5041_A.yam,BGIBMGA011178-PA_BOMMO,
1630	3	Unigene35304_A.yam,Unigene19665_A.per,BGIBMGA008799-PA_BOMMO,
1631	4	Unigene19181_A.per,Unigene32864_S.cyn,Unigene4064_A.yam,Unigene16556_A.ass,
1632	2	Unigene21930_R.new,Unigene33267_A.ass,
1633	2	Unigene30546_A.yam,Unigene7594_A.ass,
1634	10	Unigene32890_A.per,Unigene25637_Ac.sel,Unigene5448_A.ass,Unigene36004_A.per,Unigene15392_Ac.sel,Unigene13140_A.yam,BGIBMGA000085-PA_BOMMO,Unigene24313_S.cyn,Unigene25956_A.ass,Unigene17920_R.new,
1635	2	Unigene15706_A.ass,Unigene6661_S.cyn,
1636	3	Unigene10338_A.per,Unigene46939_S.cyn,Unigene50628_R.new,
1637	2	Unigene40159_A.per,Unigene17572_S.cyn,
1638	4	Unigene34790_R.new,Unigene8578_A.yam,Unigene17105_A.per,Unigene26985_S.cyn,
1639	3	Unigene18558_A.ass,Unigene8681_S.cyn,Unigene20713_A.yam,
1640	2	Unigene9531_A.ass,Unigene44814_R.new,
1641	6	Unigene4939_A.ass,Unigene22567_Ac.sel,Unigene27964_A.yam,Unigene22083_S.cyn,Unigene13238_A.per,Unigene28417_R.new,
1642	3	Unigene13119_Ac.sel,Unigene32128_A.ass,Unigene21971_A.per,
1643	2	Unigene11883_A.ass,Unigene13795_A.per,
1644	2	Unigene2519_A.yam,Unigene7884_Ac.sel,
1645	6	Unigene16705_A.per,Unigene26315_A.ass,BGIBMGA008173-PA_BOMMO,Unigene6341_S.cyn,Unigene544_A.yam,Unigene32633_R.new,
1646	6	Unigene13382_A.per,Unigene17481_A.yam,Unigene13383_A.per,Unigene24519_A.yam,Unigene14489_A.ass,Unigene29497_A.per,
1647	2	Unigene41447_S.cyn,Unigene17449_R.new,
1648	3	Unigene34445_S.cyn,Unigene50758_R.new,Unigene22380_A.per,
1649	6	Unigene2475_Ac.sel,Unigene29118_A.per,Unigene8371_S.cyn,Unigene209_Ac.sel,Unigene2476_Ac.sel,Unigene3670_A.yam,
1650	2	Unigene11056_S.cyn,Unigene29228_A.per,
1651	2	BGIBMGA001503-PA_BOMMO,Unigene22408_S.cyn,
1652	15	Unigene20532_A.yam,Unigene23758_A.yam,Unigene6617_S.cyn,Unigene10346_Ac.sel,Unigene8012_S.cyn,Unigene3472_A.yam,Unigene3096_Ac.sel,Unigene22951_S.cyn,Unigene47546_S.cyn,Unigene18980_A.per,Unigene3408_Ac.sel,Unigene5738_A.ass,Unigene32077_Ac.sel,Unigene34901_Ac.sel,Unigene7321_A.ass,
1653	14	Unigene31814_A.yam,Unigene3107_A.per,Unigene34106_A.yam,Unigene11889_A.per,Unigene35325_A.per,Unigene39105_Ac.sel,Unigene6193_A.per,Unigene11279_A.per,Unigene23938_A.per,Unigene15008_A.yam,Unigene37272_Ac.sel,Unigene14703_A.ass,Unigene36150_A.yam,Unigene10069_A.per,
1654	15	Unigene38406_A.yam,Unigene15265_S.cyn,Unigene32657_A.yam,Unigene36958_A.per,Unigene6186_A.yam,Unigene3029_S.cyn,Unigene28936_A.ass,Unigene8037_A.yam,Unigene25218_A.per,Unigene25217_A.per,Unigene41974_A.yam,Unigene25210_A.per,Unigene18066_S.cyn,Unigene46407_Ac.sel,Unigene33777_A.yam,
1655	2	Unigene8584_A.per,Unigene34730_A.ass,
1656	8	Unigene47037_A.per,Unigene37452_A.yam,Unigene34605_A.per,Unigene39261_R.new,Unigene46044_Ac.sel,Unigene38257_R.new,Unigene22697_A.yam,Unigene46290_Ac.sel,
1657	3	Unigene21430_A.yam,Unigene28040_S.cyn,Unigene33374_A.per,
1658	2	Unigene35756_A.yam,Unigene47981_Ac.sel,
1659	2	Unigene18996_A.ass,Unigene46373_Ac.sel,
1660	3	Unigene19267_Ac.sel,Unigene31395_R.new,Unigene31394_R.new,
1661	2	Unigene23304_A.per,Unigene37415_A.ass,
1662	3	Unigene31999_A.ass,Unigene32246_A.yam,Unigene8312_A.per,
1663	2	Unigene23298_A.yam,Unigene34184_A.per,
1664	2	Unigene35832_A.per,Unigene35840_A.per,
1665	8	Unigene11551_Ac.sel,Unigene35811_Ac.sel,Unigene24637_A.ass,Unigene38802_A.per,Unigene35561_A.per,Unigene30211_A.ass,Unigene43540_A.per,Unigene32858_A.yam,
1666	3	Unigene1696_A.yam,Unigene615_Ac.sel,Unigene34446_A.ass,
1667	24	Unigene41067_Ac.sel,Unigene43461_A.yam,Unigene19771_S.cyn,Unigene7822_Ac.sel,Unigene457_A.per,Unigene10033_A.per,Unigene471_R.new,Unigene40766_Ac.sel,Unigene13323_Ac.sel,Unigene37174_Ac.sel,Unigene27745_A.ass,Unigene32982_A.per,Unigene40872_Ac.sel,Unigene421_A.yam,Unigene4382_A.ass,Unigene40652_Ac.sel,Unigene1397_A.per,Unigene40544_Ac.sel,Unigene28470_Ac.sel,Unigene12148_Ac.sel,Unigene40982_Ac.se…
1668	10	Unigene27390_Ac.sel,Unigene26806_Ac.sel,Unigene17022_A.per,Unigene30530_A.per,Unigene30160_A.yam,Unigene24866_Ac.sel,Unigene16319_A.per,Unigene33141_A.ass,Unigene43078_A.yam,Unigene45417_R.new,
1669	3	Unigene10208_Ac.sel,Unigene15726_A.per,Unigene9725_A.yam,
1670	3	Unigene8509_A.ass,Unigene25630_A.per,Unigene26370_A.per,
1671	3	Unigene32150_A.yam,Unigene12474_Ac.sel,Unigene23641_S.cyn,
1672	3	Unigene14465_A.yam,Unigene14466_A.yam,Unigene17821_A.ass,
1673	4	Unigene26692_S.cyn,Unigene19588_A.ass,Unigene32930_S.cyn,Unigene16224_A.yam,
1674	6	Unigene26692_R.new,Unigene21939_Ac.sel,Unigene1247_A.per,Unigene26707_R.new,Unigene19049_S.cyn,Unigene16761_Ac.sel,
1675	6	Unigene30429_R.new,Unigene15496_A.yam,Unigene34160_R.new,Unigene14502_Ac.sel,Unigene21920_S.cyn,Unigene47913_Ac.sel,
1676	4	Unigene38344_Ac.sel,Unigene42624_R.new,Unigene11348_R.new,Unigene25638_A.ass,
1677	2	Unigene13518_A.ass,Unigene17668_R.new,
1678	8	Unigene37023_S.cyn,Unigene34094_A.per,Unigene23455_R.new,Unigene14715_R.new,Unigene14716_R.new,Unigene12777_R.new,Unigene16492_A.yam,Unigene33299_Ac.sel,
1679	20	Unigene40213_A.yam,Unigene30598_A.yam,Unigene27221_A.ass,Unigene12424_A.ass,Unigene26708_R.new,Unigene16619_A.yam,Unigene28324_R.new,Unigene15237_A.yam,Unigene539_A.yam,Unigene37520_A.ass,Unigene6104_Ac.sel,Unigene11380_A.yam,Unigene21523_Ac.sel,Unigene2930_Ac.sel,Unigene16948_A.ass,Unigene29288_R.new,Unigene22671_S.cyn,Unigene3134_A.per,Unigene412_Ac.sel,Unigene29289_R.new,
1680	10	Unigene33352_S.cyn,Unigene38439_Ac.sel,Unigene21683_R.new,Unigene14957_Ac.sel,Unigene24249_R.new,Unigene17103_Ac.sel,Unigene45433_A.per,Unigene6739_R.new,Unigene18139_A.per,Unigene17475_A.ass,
1681	3	Unigene8611_R.new,Unigene46319_Ac.sel,Unigene15521_Ac.sel,
1682	2	Unigene15108_Ac.sel,Unigene9952_A.ass,
1683	57	Unigene2316_Ac.sel,Unigene22317_A.per,Unigene29264_A.per,Unigene701_S.cyn,Unigene928_A.ass,Unigene10608_A.yam,Unigene10378_Ac.sel,Unigene3272_A.per,Unigene25592_Ac.sel,Unigene26180_A.yam,Unigene13200_R.new,Unigene3423_R.new,Unigene563_A.ass,Unigene1934_S.cyn,Unigene10881_A.ass,Unigene1456_S.cyn,Unigene27833_R.new,Unigene24834_A.yam,Unigene24163_A.yam,Unigene12126_A.yam,Unigene13481_S.cyn,Unigene1…
1684	21	Unigene14086_A.ass,Unigene22308_A.ass,Unigene24833_A.yam,Unigene38350_Ac.sel,Unigene22307_A.ass,Unigene26181_A.yam,Unigene24134_A.per,Unigene3260_A.per,Unigene15329_A.ass,Unigene884_A.per,Unigene705_A.ass,Unigene46444_Ac.sel,Unigene45487_Ac.sel,Unigene24586_A.ass,Unigene456_Ac.sel,Unigene24831_A.yam,Unigene11556_A.yam,Unigene28352_Ac.sel,Unigene3603_A.ass,Unigene2612_A.per,Unigene22849_A.ass,
1685	13	Unigene16658_R.new,Unigene124_A.ass,Unigene1557_A.per,Unigene16348_Ac.sel,Unigene4832_A.ass,Unigene23078_A.ass,Unigene27831_R.new,Unigene10880_A.ass,Unigene1526_Ac.sel,Unigene929_A.per,Unigene10434_A.ass,Unigene32497_A.yam,Unigene42881_R.new,
1686	39	Unigene250_S.cyn,Unigene24909_A.per,Unigene35253_A.per,Unigene12765_A.per,Unigene27378_A.per,Unigene12771_A.per,Unigene31603_A.per,Unigene12768_A.per,Unigene9922_A.per,Unigene1531_S.cyn,Unigene30726_A.per,Unigene6552_A.ass,Unigene7175_Ac.sel,Unigene31115_A.per,Unigene20725_A.yam,Unigene29880_A.yam,Unigene26966_A.per,Unigene22770_Ac.sel,BGIBMGA008738-PA_BOMMO,Unigene27959_A.per,Unigene1347_S.cyn,U…
1687	3	Unigene45285_A.yam,Unigene365_A.per,Unigene37013_Ac.sel,
1688	9	Unigene3768_A.ass,Unigene788_Ac.sel,Unigene1750_A.per,Unigene1388_Ac.sel,Unigene35299_A.per,Unigene31659_Ac.sel,Unigene2868_A.per,Unigene16225_A.yam,Unigene24832_A.yam,
1689	3	Unigene20993_Ac.sel,Unigene21339_Ac.sel,Unigene21336_Ac.sel,
1690	12	Unigene25863_S.cyn,Unigene35559_A.ass,Unigene10878_A.ass,Unigene13199_R.new,Unigene43375_Ac.sel,Unigene11456_S.cyn,Unigene50294_R.new,Unigene45490_A.yam,Unigene16734_S.cyn,Unigene13198_R.new,Unigene37225_A.yam,Unigene63_S.cyn,
1691	4	Unigene21244_S.cyn,Unigene1559_S.cyn,Unigene21245_S.cyn,Unigene957_S.cyn,
1692	3	Unigene33105_A.per,Unigene36371_A.yam,Unigene34748_A.per,
1693	4	Unigene670_A.ass,Unigene722_A.ass,Unigene571_A.ass,Unigene757_A.ass,
1694	59	Unigene20038_A.ass,Unigene29206_S.cyn,Unigene46323_S.cyn,Unigene8660_S.cyn,Unigene45359_A.yam,Unigene4707_A.per,Unigene1939_R.new,Unigene25635_A.per,Unigene28882_A.ass,Unigene15338_A.per,Unigene7984_S.cyn,Unigene37663_S.cyn,Unigene17453_S.cyn,Unigene24221_S.cyn,Unigene18837_R.new,Unigene24442_S.cyn,Unigene15847_Ac.sel,Unigene2087_R.new,Unigene44071_S.cyn,Unigene18970_Ac.sel,Unigene36035_Ac.sel,Un…
1695	12	Unigene5130_S.cyn,Unigene24533_S.cyn,Unigene4114_A.ass,Unigene16547_S.cyn,Unigene26122_S.cyn,Unigene5235_S.cyn,Unigene28620_S.cyn,Unigene23776_S.cyn,Unigene24837_S.cyn,Unigene23775_S.cyn,Unigene5234_S.cyn,Unigene499_R.new,
1696	27	Unigene8286_A.yam,Unigene5036_R.new,Unigene7540_A.yam,Unigene29605_A.yam,Unigene2995_Ac.sel,Unigene21565_A.yam,Unigene11219_A.per,Unigene30989_R.new,Unigene11463_R.new,Unigene7050_A.yam,Unigene10031_A.per,Unigene25639_A.per,Unigene29969_A.per,Unigene46091_A.per,Unigene25641_A.per,Unigene17812_Ac.sel,Unigene1141_Ac.sel,Unigene14591_A.yam,Unigene30780_A.per,Unigene28925_S.cyn,Unigene24057_S.cyn,Uni…
1697	2	Unigene27597_A.yam,Unigene2844_R.new,
1698	4	Unigene38067_S.cyn,Unigene42397_A.yam,Unigene33010_S.cyn,Unigene44146_A.per,
1699	6	Unigene10318_S.cyn,Unigene34678_A.ass,Unigene31852_Ac.sel,Unigene35457_A.yam,Unigene45570_A.yam,Unigene34799_A.yam,
1700	6	Unigene19904_S.cyn,Unigene19375_S.cyn,Unigene19906_S.cyn,Unigene19378_S.cyn,Unigene19379_S.cyn,Unigene19381_S.cyn,
1701	3	Unigene27142_A.ass,Unigene47292_A.per,Unigene36682_A.per,
1702	7	Unigene29181_A.yam,Unigene6293_R.new,Unigene39508_A.yam,Unigene35380_A.per,Unigene2418_A.per,Unigene1356_A.per,Unigene8778_Ac.sel,
1703	8	Unigene29512_S.cyn,Unigene30132_S.cyn,Unigene34529_S.cyn,Unigene4980_S.cyn,Unigene8794_S.cyn,Unigene13212_S.cyn,BGIBMGA010315-PA_BOMMO,Unigene2392_A.ass,
1704	10	Unigene12750_S.cyn,Unigene19374_S.cyn,Unigene5390_S.cyn,Unigene20261_S.cyn,Unigene29886_A.yam,Unigene49929_R.new,Unigene4981_S.cyn,Unigene15918_S.cyn,Unigene5389_S.cyn,Unigene25345_S.cyn,
1705	3	Unigene25322_S.cyn,Unigene33149_S.cyn,Unigene21483_S.cyn,
1706	2	Unigene18332_S.cyn,Unigene17610_S.cyn,
1707	7	Unigene9022_A.per,Unigene44478_A.yam,Unigene21590_A.yam,Unigene44939_S.cyn,Unigene43369_S.cyn,Unigene45780_R.new,Unigene45075_A.yam,
1708	5	Unigene42816_A.yam,Unigene3441_S.cyn,Unigene31271_S.cyn,Unigene44432_S.cyn,Unigene10668_S.cyn,
1709	3	Unigene15523_A.yam,Unigene47265_A.per,Unigene3312_A.yam,
1710	4	Unigene3978_Ac.sel,Unigene3975_Ac.sel,Unigene36224_Ac.sel,Unigene3977_Ac.sel,
1711	25	Unigene12720_R.new,Unigene844_A.ass,Unigene26654_R.new,Unigene36092_A.per,Unigene32750_A.yam,Unigene13795_R.new,Unigene21426_A.per,Unigene18946_Ac.sel,Unigene47282_A.per,Unigene870_A.yam,Unigene1533_R.new,Unigene31974_A.yam,Unigene19017_S.cyn,Unigene37650_Ac.sel,Unigene28681_S.cyn,Unigene42410_A.yam,Unigene35323_A.ass,Unigene13897_A.ass,Unigene9692_A.yam,Unigene26334_A.per,Unigene19273_A.yam,Unig…
1712	4	Unigene35574_R.new,Unigene39817_A.per,Unigene45965_A.per,Unigene42615_A.yam,
1713	28	Unigene7678_A.ass,Unigene28928_A.yam,Unigene9039_A.per,Unigene15944_R.new,Unigene33463_A.yam,Unigene34878_A.yam,Unigene40841_A.yam,Unigene47975_A.per,Unigene5501_S.cyn,Unigene26335_A.per,Unigene25120_A.ass,Unigene16793_A.per,Unigene35989_Ac.sel,Unigene7264_A.ass,Unigene19953_A.per,Unigene15943_R.new,Unigene21725_A.per,Unigene22227_A.per,Unigene11743_Ac.sel,Unigene4816_A.yam,Unigene32388_A.ass,BGI…
1714	3	Unigene44408_Ac.sel,Unigene21248_R.new,Unigene41004_R.new,
1715	6	BGIBMGA013805-PA_BOMMO,BGIBMGA014384-PA_BOMMO,BGIBMGA002447-PA_BOMMO,BGIBMGA008526-PA_BOMMO,BGIBMGA004760-PA_BOMMO,BGIBMGA013361-PA_BOMMO,
1716	3	Unigene17910_Ac.sel,Unigene29712_A.ass,Unigene47005_Ac.sel,
1717	2	Unigene20078_S.cyn,Unigene18683_A.per,
1718	4	Unigene1006_R.new,Unigene1632_R.new,Unigene3187_R.new,Unigene2181_R.new,
1719	6	Unigene2685_A.ass,Unigene42462_Ac.sel,BGIBMGA012927-PA_BOMMO,BGIBMGA000196-PA_BOMMO,BGIBMGA001404-PA_BOMMO,Unigene32719_A.ass,
1720	3	Unigene9019_S.cyn,Unigene42768_Ac.sel,Unigene19102_A.per,
1721	4	Unigene9369_A.per,Unigene371_S.cyn,Unigene694_S.cyn,Unigene10166_A.yam,
1722	8	Unigene1712_S.cyn,Unigene831_S.cyn,Unigene1462_S.cyn,Unigene19320_R.new,Unigene4905_A.ass,Unigene1261_A.per,Unigene200_S.cyn,Unigene1914_S.cyn,
1723	3	Unigene45802_A.per,Unigene47046_Ac.sel,Unigene42358_S.cyn,
1724	3	Unigene9596_A.yam,Unigene29278_A.yam,Unigene34448_A.ass,
1725	26	Unigene1259_S.cyn,Unigene32051_S.cyn,Unigene2198_R.new,Unigene1791_R.new,Unigene29497_R.new,Unigene2944_R.new,Unigene3038_R.new,Unigene2994_R.new,Unigene29498_R.new,Unigene3324_R.new,Unigene1801_R.new,Unigene1349_S.cyn,Unigene350_S.cyn,Unigene3267_R.new,Unigene569_S.cyn,Unigene39748_R.new,Unigene42220_S.cyn,Unigene809_S.cyn,Unigene630_S.cyn,Unigene1072_S.cyn,Unigene2126_R.new,Unigene26026_S.cyn,U…
1726	33	Unigene8692_A.yam,Unigene4935_A.yam,Unigene3094_A.per,Unigene28844_A.yam,Unigene18431_A.ass,Unigene2666_A.per,Unigene1534_A.per,Unigene8508_A.ass,Unigene3100_R.new,Unigene85_A.per,Unigene3193_A.per,Unigene33636_A.per,Unigene2768_A.per,Unigene2035_A.yam,Unigene2633_A.per,Unigene846_A.yam,Unigene2087_A.yam,Unigene2685_A.per,Unigene2396_A.yam,Unigene31046_A.ass,Unigene6000_A.ass,Unigene3021_A.per,Un…
1727	3	Unigene7_A.yam,Unigene1674_R.new,Unigene14679_A.yam,
1728	2	Unigene30899_A.per,Unigene31110_A.yam,
1729	3	Unigene42473_A.per,Unigene74_A.ass,Unigene387_A.ass,
1730	2	Unigene40655_A.per,Unigene42369_A.per,
1731	9	Unigene12829_Ac.sel,Unigene2323_Ac.sel,Unigene39634_Ac.sel,Unigene2087_Ac.sel,Unigene2965_Ac.sel,Unigene32531_Ac.sel,Unigene1392_Ac.sel,Unigene1627_Ac.sel,Unigene2755_Ac.sel,
1732	9	Unigene4617_A.ass,Unigene3758_Ac.sel,Unigene4334_A.yam,Unigene974_R.new,Unigene16252_Ac.sel,Unigene1644_A.per,Unigene31668_A.yam,Unigene2904_R.new,Unigene1962_R.new,
1733	5	Unigene1994_Ac.sel,Unigene1293_Ac.sel,Unigene2349_Ac.sel,Unigene1456_Ac.sel,Unigene1259_Ac.sel,
1734	4	Unigene1203_A.per,Unigene36031_S.cyn,Unigene36632_Ac.sel,Unigene32535_A.per,
1735	2	Unigene33954_A.ass,Unigene38176_A.yam,
1736	3	Unigene19719_A.ass,Unigene28499_A.yam,Unigene25466_R.new,
1737	3	Unigene20623_Ac.sel,Unigene20868_A.per,Unigene36053_Ac.sel,
1738	3	Unigene42043_R.new,Unigene17386_R.new,Unigene17385_R.new,
1739	2	Unigene11382_A.yam,Unigene366_Ac.sel,
1740	5	Unigene13851_A.ass,Unigene27006_R.new,Unigene13850_A.ass,Unigene27007_R.new,Unigene27002_R.new,
1741	3	Unigene10212_A.per,Unigene16717_S.cyn,Unigene13287_Ac.sel,
1742	6	Unigene26592_Ac.sel,Unigene34261_R.new,Unigene24382_S.cyn,Unigene46944_A.yam,Unigene46198_Ac.sel,Unigene20740_R.new,
1743	3	Unigene37295_A.yam,Unigene36435_A.yam,Unigene21861_S.cyn,
1744	3	Unigene18118_A.yam,Unigene48205_A.per,Unigene32578_A.yam,
1745	2	Unigene24937_A.per,Unigene32505_Ac.sel,
1746	2	Unigene19648_Ac.sel,Unigene11094_R.new,
1747	5	Unigene5564_A.per,Unigene47231_Ac.sel,Unigene35200_Ac.sel,Unigene47431_A.per,Unigene17187_A.yam,
1748	6	Unigene39558_A.yam,Unigene10594_Ac.sel,BGIBMGA013052-PA_BOMMO,Unigene10953_R.new,Unigene44971_R.new,Unigene33480_R.new,
1749	8	Unigene3411_A.yam,Unigene18978_R.new,Unigene39325_S.cyn,Unigene11116_Ac.sel,Unigene18435_A.ass,BGIBMGA000057-PA_BOMMO,Unigene11329_S.cyn,Unigene6830_A.per,
1750	3	BGIBMGA006286-PA_BOMMO,Unigene17643_A.yam,BGIBMGA000058-PA_BOMMO,
1751	3	BGIBMGA011291-PA_BOMMO,BGIBMGA000060-PA_BOMMO,BGIBMGA002043-PA_BOMMO,
1752	6	Unigene13509_R.new,Unigene2743_A.per,Unigene21127_A.ass,Unigene5526_S.cyn,Unigene28522_Ac.sel,BGIBMGA008851-PA_BOMMO,
1753	11	Unigene20487_S.cyn,Unigene20489_S.cyn,BGIBMGA009962-PA_BOMMO,Unigene13944_R.new,Unigene20485_S.cyn,Unigene13943_R.new,Unigene15388_A.per,Unigene5667_Ac.sel,Unigene21528_A.ass,Unigene14917_A.yam,Unigene20486_S.cyn,
1754	3	Unigene27369_A.per,Unigene26017_A.yam,Unigene26016_A.yam,
1755	3	Unigene10281_S.cyn,Unigene30463_Ac.sel,Unigene48039_Ac.sel,
1756	3	Unigene18558_Ac.sel,BGIBMGA012363-PA_BOMMO,Unigene37154_A.yam,
1757	3	Unigene40745_S.cyn,Unigene47220_Ac.sel,Unigene16444_A.ass,
1758	7	Unigene17917_R.new,Unigene14877_Ac.sel,Unigene7022_A.ass,Unigene3641_A.yam,Unigene35807_A.per,BGIBMGA000061-PA_BOMMO,Unigene32781_S.cyn,
1759	9	BGIBMGA000062-PA_BOMMO,Unigene19899_S.cyn,Unigene30232_R.new,Unigene5859_A.per,Unigene30231_R.new,Unigene7031_Ac.sel,Unigene17177_A.ass,Unigene28331_A.yam,Unigene19898_S.cyn,
1760	2	Unigene48276_A.per,BGIBMGA001068-PA_BOMMO,
1761	8	Unigene23211_A.ass,Unigene6379_Ac.sel,Unigene16573_R.new,Unigene29349_A.per,Unigene9426_S.cyn,BGIBMGA000064-PA_BOMMO,Unigene6378_Ac.sel,Unigene14459_A.yam,
1762	9	Unigene4540_Ac.sel,Unigene27071_A.per,Unigene24921_A.yam,Unigene25150_S.cyn,Unigene27070_A.per,Unigene11238_A.ass,Unigene11239_A.ass,Unigene27697_R.new,BGIBMGA002186-PA_BOMMO,
1763	7	Unigene23835_R.new,BGIBMGA002406-PA_BOMMO,Unigene16180_A.yam,Unigene9954_Ac.sel,Unigene6391_S.cyn,Unigene28791_A.per,Unigene17144_A.ass,
1764	3	Unigene21948_Ac.sel,Unigene16792_A.yam,Unigene3301_R.new,
1765	9	Unigene4308_S.cyn,BGIBMGA012304-PA_BOMMO,Unigene31267_A.yam,Unigene17773_R.new,Unigene4309_S.cyn,Unigene12842_Ac.sel,Unigene4283_A.ass,Unigene4282_A.ass,Unigene22724_A.per,
1766	2	BGIBMGA000065-PA_BOMMO,Unigene18941_A.per,
1767	8	Unigene13504_A.per,Unigene21376_A.ass,BGIBMGA004935-PA_BOMMO,Unigene4969_R.new,Unigene11597_S.cyn,Unigene29030_Ac.sel,Unigene13505_A.per,Unigene25095_A.yam,
1768	6	Unigene32256_S.cyn,Unigene37372_A.yam,Unigene28686_A.per,Unigene35187_Ac.sel,Unigene7740_A.yam,BGIBMGA005174-PA_BOMMO,
1769	4	BGIBMGA012123-PA_BOMMO,Unigene7650_S.cyn,Unigene34646_Ac.sel,Unigene32176_R.new,
1770	3	Unigene46086_Ac.sel,Unigene42037_R.new,Unigene32722_S.cyn,
1771	15	Unigene23808_A.yam,Unigene33724_A.yam,Unigene19871_S.cyn,BGIBMGA000066-PA_BOMMO,Unigene3528_Ac.sel,Unigene3527_Ac.sel,Unigene35040_A.yam,Unigene1131_A.ass,Unigene28146_R.new,Unigene28147_R.new,Unigene11432_A.yam,Unigene11433_A.yam,Unigene25388_A.per,Unigene23809_A.yam,Unigene22463_A.yam,
1772	27	BGIBMGA012999-PA_BOMMO,BGIBMGA012586-PA_BOMMO,BGIBMGA000068-PA_BOMMO,BGIBMGA012115-PA_BOMMO,BGIBMGA012996-PA_BOMMO,BGIBMGA012374-PA_BOMMO,BGIBMGA005608-PA_BOMMO,BGIBMGA013008-PA_BOMMO,BGIBMGA005703-PA_BOMMO,BGIBMGA012863-PA_BOMMO,BGIBMGA013007-PA_BOMMO,BGIBMGA010515-PA_BOMMO,BGIBMGA012618-PA_BOMMO,BGIBMGA013788-PA_BOMMO,BGIBMGA013000-PA_BOMMO,BGIBMGA013215-PA_BOMMO,BGIBMGA013951-PA_BOMMO,BGIBMGA0…
1773	11	BGIBMGA005711-PA_BOMMO,Unigene24164_S.cyn,Unigene20189_S.cyn,Unigene14655_R.new,Unigene14142_R.new,Unigene1292_A.ass,Unigene20186_S.cyn,Unigene24095_A.ass,Unigene20188_S.cyn,Unigene6076_Ac.sel,Unigene23602_A.yam,
1774	8	Unigene884_A.ass,BGIBMGA005710-PA_BOMMO,Unigene6821_S.cyn,Unigene811_A.ass,Unigene19034_R.new,Unigene3287_A.per,Unigene22571_Ac.sel,Unigene19027_S.cyn,
1775	13	Unigene1078_S.cyn,Unigene29558_S.cyn,Unigene12043_A.yam,Unigene14032_R.new,Unigene690_A.ass,Unigene18299_R.new,Unigene750_A.ass,Unigene3873_Ac.sel,Unigene6352_A.per,BGIBMGA010448-PA_BOMMO,Unigene15228_A.per,Unigene1864_S.cyn,Unigene4531_R.new,
1776	3	Unigene15104_R.new,Unigene29614_A.yam,BGIBMGA010461-PA_BOMMO,
1777	5	BGIBMGA012997-PA_BOMMO,Unigene13223_S.cyn,Unigene25334_Ac.sel,Unigene13706_A.ass,Unigene2887_A.ass,
1778	6	Unigene2848_A.yam,Unigene1495_A.yam,Unigene2740_A.yam,BGIBMGA014539-PA_BOMMO,Unigene2788_A.yam,Unigene15145_A.ass,
1779	3	BGIBMGA012872-PA_BOMMO,Unigene26548_A.per,Unigene3124_Ac.sel,
1780	5	Unigene20545_S.cyn,Unigene15344_A.per,Unigene20541_S.cyn,Unigene20543_S.cyn,BGIBMGA013789-PA_BOMMO,
1781	3	Unigene5339_Ac.sel,BGIBMGA009924-PA_BOMMO,BGIBMGA009925-PA_BOMMO,
1782	10	Unigene4698_S.cyn,Unigene14198_Ac.sel,Unigene4697_S.cyn,Unigene28212_S.cyn,BGIBMGA005692-PA_BOMMO,Unigene42660_R.new,Unigene8903_Ac.sel,Unigene23332_R.new,Unigene24784_A.per,Unigene29677_A.per,
1783	2	Unigene31477_A.per,BGIBMGA013005-PA_BOMMO,
1784	34	Unigene4676_Ac.sel,Unigene16372_Ac.sel,Unigene2369_A.yam,Unigene1291_A.ass,Unigene21576_R.new,Unigene46952_A.per,Unigene25558_S.cyn,Unigene2867_A.yam,Unigene42238_R.new,Unigene23324_Ac.sel,Unigene14444_S.cyn,Unigene50451_R.new,Unigene19026_S.cyn,Unigene10592_R.new,Unigene12042_A.yam,Unigene31265_Ac.sel,Unigene16458_R.new,Unigene31510_A.ass,Unigene14030_R.new,Unigene45013_R.new,Unigene45891_R.new,…
1785	35	Unigene25389_R.new,Unigene2789_A.yam,Unigene18416_S.cyn,Unigene29671_S.cyn,Unigene39366_A.per,Unigene20717_A.yam,Unigene71_A.ass,Unigene31259_R.new,Unigene21449_Ac.sel,Unigene21451_Ac.sel,Unigene28854_R.new,Unigene28039_A.yam,Unigene249_S.cyn,Unigene21450_Ac.sel,Unigene81_A.ass,Unigene15707_Ac.sel,Unigene23368_A.yam,Unigene33238_Ac.sel,Unigene16470_S.cyn,Unigene572_A.ass,Unigene14888_A.ass,Unigen…
1786	3	Unigene46311_A.yam,Unigene18772_R.new,Unigene5580_S.cyn,
1787	15	Unigene1821_A.yam,Unigene2576_A.yam,Unigene2773_A.yam,Unigene11312_A.ass,Unigene2225_A.yam,Unigene2842_A.yam,Unigene2641_A.yam,Unigene21550_A.yam,Unigene11314_A.ass,Unigene40851_A.yam,Unigene11313_A.ass,Unigene43545_S.cyn,Unigene2757_A.yam,Unigene3138_Ac.sel,Unigene40733_A.yam,
1788	2	Unigene37226_S.cyn,Unigene44040_S.cyn,
1789	7	Unigene2823_A.yam,Unigene40491_A.yam,Unigene1905_A.yam,Unigene1211_A.yam,Unigene2386_A.yam,Unigene20056_A.yam,BGIBMGA010514-PA_BOMMO,
1790	9	Unigene1827_S.cyn,Unigene27473_R.new,Unigene13117_R.new,Unigene13120_R.new,Unigene27475_R.new,Unigene2683_A.per,Unigene46_A.ass,Unigene729_A.ass,Unigene32696_A.ass,
1791	8	Unigene2856_A.yam,Unigene4287_Ac.sel,Unigene10889_A.ass,BGIBMGA012862-PA_BOMMO,Unigene4288_Ac.sel,Unigene2408_A.yam,Unigene40481_A.yam,Unigene2176_A.yam,
1792	2	Unigene35744_S.cyn,Unigene8464_A.per,
1793	2	Unigene18921_R.new,Unigene43528_A.per,
1794	6	Unigene23352_A.yam,Unigene8363_A.yam,Unigene23359_A.yam,Unigene23364_A.yam,Unigene40776_A.yam,Unigene23362_A.yam,
1795	13	Unigene25354_R.new,Unigene45769_A.per,Unigene5402_A.yam,Unigene21996_S.cyn,Unigene18642_S.cyn,Unigene23316_R.new,Unigene19908_A.per,Unigene28249_S.cyn,Unigene2565_A.yam,Unigene4878_Ac.sel,Unigene1954_A.yam,Unigene19744_R.new,Unigene4877_Ac.sel,
1796	5	Unigene26545_A.per,Unigene15016_A.ass,Unigene1658_Ac.sel,Unigene23365_A.yam,Unigene23361_A.yam,
1797	3	Unigene9203_S.cyn,Unigene22570_Ac.sel,Unigene34363_A.yam,
1798	6	Unigene2722_A.yam,Unigene10912_A.ass,Unigene10913_A.ass,Unigene10909_A.ass,Unigene37934_Ac.sel,Unigene10911_A.ass,
1799	3	Unigene40539_Ac.sel,Unigene40660_Ac.sel,Unigene40474_Ac.sel,
1800	9	Unigene2274_A.per,Unigene45325_A.per,Unigene16587_Ac.sel,Unigene1643_A.yam,Unigene43191_S.cyn,Unigene1791_A.yam,Unigene15132_R.new,Unigene20723_Ac.sel,Unigene45986_S.cyn,
1801	16	Unigene26546_A.per,Unigene3128_Ac.sel,Unigene2053_A.yam,Unigene996_A.ass,Unigene995_A.ass,Unigene2824_A.yam,Unigene3161_Ac.sel,Unigene2847_A.yam,Unigene10910_A.ass,Unigene2853_A.yam,Unigene26547_A.per,Unigene32668_A.ass,Unigene2801_A.yam,Unigene3022_Ac.sel,Unigene997_A.ass,Unigene40504_A.yam,
1802	3	Unigene10462_A.yam,Unigene21262_Ac.sel,Unigene38657_A.per,
1803	3	Unigene9704_A.yam,Unigene40807_A.yam,Unigene4229_A.yam,
1804	3	Unigene2659_A.yam,Unigene7192_A.yam,Unigene994_A.ass,
1805	3	Unigene21448_Ac.sel,Unigene21446_Ac.sel,Unigene21447_Ac.sel,
1806	2	Unigene23601_A.yam,Unigene13522_R.new,
1807	2	Unigene45279_S.cyn,Unigene18321_S.cyn,
1808	3	Unigene40706_A.yam,Unigene23357_A.yam,Unigene23353_A.yam,
1809	2	Unigene23363_A.yam,Unigene23366_A.yam,
1810	2	Unigene32845_S.cyn,Unigene38511_A.per,
1811	3	Unigene20542_S.cyn,Unigene5053_Ac.sel,Unigene20544_S.cyn,
1812	10	Unigene4303_Ac.sel,Unigene28518_A.yam,BGIBMGA000069-PA_BOMMO,Unigene11810_A.ass,Unigene4305_Ac.sel,Unigene13311_A.per,Unigene20899_S.cyn,Unigene20900_S.cyn,Unigene14689_R.new,Unigene4304_Ac.sel,
1813	2	BGIBMGA000070-PA_BOMMO,Unigene30867_Ac.sel,
1814	8	Unigene2850_Ac.sel,Unigene23119_S.cyn,Unigene15992_R.new,Unigene24027_A.yam,Unigene2330_Ac.sel,BGIBMGA000073-PA_BOMMO,Unigene15835_A.per,Unigene24026_A.yam,
1815	10	BGIBMGA013422-PA_BOMMO,Unigene18549_A.per,Unigene4686_S.cyn,Unigene16934_A.ass,Unigene31314_R.new,Unigene16935_A.ass,Unigene15930_A.ass,Unigene22106_A.per,Unigene8669_A.yam,Unigene37911_R.new,
1816	7	Unigene12668_S.cyn,Unigene24547_A.ass,BGIBMGA013068-PA_BOMMO,Unigene4909_A.per,Unigene17710_R.new,Unigene31289_A.yam,Unigene28559_Ac.sel,
1817	7	Unigene20090_R.new,BGIBMGA006143-PA_BOMMO,Unigene30477_Ac.sel,Unigene5942_A.ass,Unigene6099_A.per,Unigene6104_A.yam,Unigene12324_S.cyn,
1818	5	Unigene28021_Ac.sel,Unigene8856_A.ass,Unigene6963_S.cyn,Unigene4614_A.yam,BGIBMGA013069-PA_BOMMO,
1819	3	BGIBMGA009074-PA_BOMMO,Unigene16677_Ac.sel,Unigene7476_S.cyn,
1820	3	Unigene45929_R.new,BGIBMGA005547-PA_BOMMO,Unigene23280_R.new,
1821	8	BGIBMGA001315-PA_BOMMO,Unigene16423_R.new,Unigene16237_A.yam,Unigene6249_Ac.sel,Unigene7893_S.cyn,Unigene16238_A.yam,Unigene7199_A.ass,Unigene29880_A.per,
1822	7	Unigene37650_A.yam,Unigene23900_S.cyn,Unigene8802_A.per,Unigene7042_R.new,Unigene7434_A.ass,Unigene8928_A.yam,Unigene9758_Ac.sel,
1823	5	Unigene46750_S.cyn,Unigene46787_A.per,Unigene8175_Ac.sel,BGIBMGA003953-PA_BOMMO,Unigene21360_R.new,
1824	7	Unigene5206_A.ass,BGIBMGA013425-PA_BOMMO,Unigene26984_A.per,Unigene3281_A.yam,Unigene26985_A.per,Unigene7934_S.cyn,Unigene34991_R.new,
1825	2	Unigene29026_Ac.sel,BGIBMGA013426-PA_BOMMO,
1826	7	Unigene29723_Ac.sel,Unigene18194_A.per,Unigene31854_A.yam,Unigene6202_S.cyn,Unigene4154_A.ass,Unigene4312_R.new,BGIBMGA007371-PA_BOMMO,
1827	12	Unigene22859_A.per,Unigene2431_Ac.sel,Unigene5419_S.cyn,Unigene37293_S.cyn,Unigene5420_S.cyn,BGIBMGA013372-PA_BOMMO,Unigene30571_A.ass,Unigene15719_A.yam,Unigene2138_A.ass,Unigene17829_R.new,Unigene24431_A.ass,Unigene5421_S.cyn,
1828	4	Unigene26126_S.cyn,BGIBMGA007392-PA_BOMMO,Unigene34898_R.new,Unigene28841_Ac.sel,
1829	5	Unigene33808_A.yam,Unigene8039_A.per,BGIBMGA013371-PA_BOMMO,Unigene12373_Ac.sel,Unigene36620_S.cyn,
1830	3	Unigene17018_A.ass,Unigene30829_Ac.sel,BGIBMGA011105-PA_BOMMO,
1831	5	BGIBMGA012916-PA_BOMMO,Unigene5853_A.per,Unigene26558_A.yam,Unigene35553_R.new,Unigene27454_S.cyn,
1832	2	Unigene4256_S.cyn,BGIBMGA002292-PA_BOMMO,
1833	6	Unigene27813_S.cyn,Unigene17418_Ac.sel,Unigene3884_A.per,Unigene6707_A.ass,BGIBMGA012477-PA_BOMMO,Unigene7751_R.new,
1834	8	Unigene13773_R.new,Unigene2847_Ac.sel,Unigene13775_R.new,Unigene13610_A.per,Unigene24507_A.yam,BGIBMGA000074-PA_BOMMO,Unigene10396_S.cyn,Unigene1971_A.ass,
1835	4	Unigene24505_A.yam,Unigene13609_A.per,Unigene1632_Ac.sel,Unigene13608_A.per,
1836	2	Unigene47758_Ac.sel,Unigene23464_R.new,
1837	5	Unigene6330_Ac.sel,Unigene11440_A.yam,Unigene12956_A.per,Unigene13381_R.new,BGIBMGA000075-PA_BOMMO,
1838	2	Unigene24118_A.ass,Unigene9590_S.cyn,
1839	3	Unigene6907_Ac.sel,Unigene6034_S.cyn,Unigene2329_A.ass,
1840	2	BGIBMGA000077-PA_BOMMO,Unigene13591_A.yam,
1841	3	Unigene17307_A.yam,Unigene26655_A.per,BGIBMGA000078-PA_BOMMO,
1842	5	Unigene8122_Ac.sel,BGIBMGA005683-PA_BOMMO,Unigene14576_A.per,Unigene3303_R.new,Unigene23242_S.cyn,
1843	2	Unigene3460_A.yam,BGIBMGA005682-PA_BOMMO,
1844	2	Unigene28622_A.ass,Unigene34127_A.yam,
1845	3	Unigene228_R.new,Unigene14821_Ac.sel,Unigene26948_S.cyn,
1846	7	Unigene5263_S.cyn,Unigene29841_Ac.sel,Unigene13284_A.ass,Unigene5264_S.cyn,Unigene5457_A.yam,BGIBMGA000080-PA_BOMMO,Unigene28817_A.per,
1847	7	Unigene4781_A.per,Unigene12126_Ac.sel,Unigene9204_A.yam,Unigene25660_A.ass,Unigene7787_R.new,BGIBMGA000081-PA_BOMMO,Unigene3187_S.cyn,
1848	7	Unigene7981_Ac.sel,Unigene35697_R.new,Unigene29408_A.per,Unigene31918_S.cyn,BGIBMGA000219-PA_BOMMO,Unigene3864_A.yam,Unigene4584_A.ass,
1849	7	Unigene13074_A.ass,Unigene31145_A.yam,Unigene7656_A.per,BGIBMGA006192-PA_BOMMO,Unigene30270_Ac.sel,Unigene11605_S.cyn,Unigene7301_R.new,
1850	9	BGIBMGA000082-PA_BOMMO,Unigene5856_Ac.sel,Unigene22930_S.cyn,Unigene27175_A.per,Unigene5854_Ac.sel,Unigene26915_A.yam,Unigene23144_A.ass,Unigene32253_R.new,Unigene29785_Ac.sel,
1851	21	Unigene12505_A.per,Unigene10998_A.ass,Unigene26792_R.new,Unigene19302_S.cyn,Unigene10540_A.yam,Unigene19301_S.cyn,Unigene12506_A.per,Unigene26791_R.new,Unigene10997_A.ass,Unigene19300_S.cyn,BGIBMGA013945-PA_BOMMO,Unigene25733_A.yam,Unigene36576_R.new,Unigene22153_A.yam,Unigene27395_A.yam,Unigene3642_Ac.sel,Unigene5855_Ac.sel,Unigene23828_R.new,Unigene10541_A.yam,Unigene3643_Ac.sel,Unigene25732_A.…
1852	5	BGIBMGA009821-PA_BOMMO,BGIBMGA002083-PA_BOMMO,BGIBMGA002082-PA_BOMMO,BGIBMGA005576-PA_BOMMO,BGIBMGA005577-PA_BOMMO,
1853	13	Unigene12368_A.ass,Unigene3641_Ac.sel,BGIBMGA012151-PA_BOMMO,Unigene26159_A.per,Unigene6280_Ac.sel,Unigene21852_S.cyn,Unigene26161_A.per,Unigene39689_A.yam,Unigene9187_R.new,Unigene6358_R.new,Unigene2737_A.yam,Unigene21004_S.cyn,Unigene23060_S.cyn,
1854	8	Unigene3288_A.yam,Unigene38822_A.per,Unigene31083_R.new,Unigene2861_A.ass,BGIBMGA001921-PA_BOMMO,Unigene11606_S.cyn,Unigene41401_A.per,Unigene23090_Ac.sel,
1855	10	Unigene19254_S.cyn,Unigene19256_S.cyn,Unigene25349_A.per,Unigene19258_S.cyn,Unigene26790_R.new,Unigene25351_A.per,Unigene31153_A.yam,Unigene19257_S.cyn,Unigene9252_A.yam,Unigene25350_A.per,
1856	6	Unigene29862_Ac.sel,Unigene35323_A.per,BGIBMGA009732-PA_BOMMO,Unigene29176_A.yam,Unigene6348_R.new,Unigene14730_S.cyn,
1857	8	Unigene10539_A.yam,Unigene34654_Ac.sel,Unigene38283_A.yam,Unigene18799_R.new,Unigene27300_Ac.sel,Unigene3640_Ac.sel,Unigene36608_A.yam,Unigene45434_A.per,
1858	6	Unigene30067_A.ass,Unigene20734_A.per,Unigene39096_Ac.sel,Unigene21299_A.yam,Unigene11719_S.cyn,Unigene32724_R.new,
1859	2	Unigene11637_A.per,Unigene35884_A.yam,
1860	7	Unigene8213_Ac.sel,Unigene6568_A.yam,Unigene4676_A.ass,Unigene20119_R.new,Unigene6145_A.per,Unigene7396_S.cyn,BGIBMGA008880-PA_BOMMO,
1861	4	Unigene22111_A.per,Unigene10640_A.ass,Unigene31903_A.yam,Unigene33145_A.ass,
1862	3	Unigene26584_S.cyn,Unigene31189_A.yam,Unigene20801_A.per,
1863	8	Unigene32961_A.per,Unigene4759_S.cyn,Unigene4758_S.cyn,Unigene24262_Ac.sel,Unigene30913_R.new,Unigene13902_A.ass,Unigene3184_A.yam,BGIBMGA009805-PA_BOMMO,
1864	3	Unigene19255_S.cyn,Unigene10718_R.new,Unigene3234_S.cyn,
1865	9	Unigene30703_A.per,BGIBMGA009999-PA_BOMMO,Unigene5934_S.cyn,Unigene1985_A.ass,Unigene5933_S.cyn,Unigene35728_R.new,Unigene30447_A.yam,Unigene30704_A.per,Unigene27419_Ac.sel,
1866	13	Unigene30917_S.cyn,Unigene20970_A.ass,Unigene25994_A.per,BGIBMGA000084-PA_BOMMO,Unigene20971_A.ass,Unigene39046_S.cyn,Unigene3818_S.cyn,Unigene26157_A.yam,Unigene25993_A.per,Unigene27987_R.new,Unigene27988_R.new,Unigene22703_Ac.sel,Unigene3815_S.cyn,
1867	7	Unigene14608_A.yam,Unigene4983_A.per,BGIBMGA008184-PA_BOMMO,Unigene7255_S.cyn,Unigene9177_Ac.sel,Unigene16661_R.new,Unigene11958_A.ass,
1868	7	Unigene7569_Ac.sel,Unigene10059_R.new,Unigene14923_A.yam,Unigene16910_A.ass,Unigene29755_A.per,BGIBMGA000086-PA_BOMMO,Unigene35152_S.cyn,
1869	7	Unigene29572_A.yam,Unigene10287_A.per,Unigene20157_R.new,BGIBMGA008007-PA_BOMMO,Unigene11797_Ac.sel,Unigene23817_A.ass,Unigene6192_S.cyn,
1870	6	Unigene15310_A.yam,Unigene18940_R.new,Unigene27907_Ac.sel,Unigene18238_A.per,BGIBMGA000088-PA_BOMMO,Unigene6254_A.ass,
1871	3	Unigene26467_A.yam,Unigene33785_R.new,BGIBMGA000089-PA_BOMMO,
1872	9	Unigene12803_A.per,Unigene5295_Ac.sel,Unigene11102_A.ass,Unigene1971_S.cyn,Unigene3397_R.new,Unigene12806_A.per,Unigene11104_A.ass,Unigene10778_A.yam,BGIBMGA011285-PA_BOMMO,
1873	8	Unigene18707_R.new,Unigene27451_Ac.sel,Unigene24983_S.cyn,Unigene28677_A.per,Unigene2994_A.ass,BGIBMGA000092-PA_BOMMO,Unigene26562_A.yam,Unigene11079_S.cyn,
1874	2	BGIBMGA000096-PA_BOMMO,Unigene35225_R.new,
1875	6	Unigene20069_S.cyn,Unigene20066_S.cyn,Unigene2524_A.ass,Unigene2523_A.ass,Unigene20067_S.cyn,Unigene20068_S.cyn,
1876	7	Unigene13057_A.yam,Unigene3258_A.ass,Unigene3259_A.ass,Unigene42656_A.per,Unigene29081_R.new,Unigene14498_A.per,Unigene13056_A.yam,
1877	12	Unigene21093_S.cyn,Unigene13320_A.yam,BGIBMGA000097-PA_BOMMO,Unigene13587_A.per,Unigene13321_A.yam,Unigene28541_R.new,Unigene4107_Ac.sel,Unigene4108_Ac.sel,Unigene13586_A.per,Unigene21092_S.cyn,Unigene21090_S.cyn,Unigene22392_A.ass,
1878	2	Unigene32312_A.ass,Unigene4983_A.yam,
1879	3	Unigene4403_S.cyn,Unigene16701_A.ass,Unigene19682_Ac.sel,
1880	8	BGIBMGA014111-PA_BOMMO,Unigene32303_R.new,Unigene13304_A.per,Unigene7741_Ac.sel,Unigene13999_A.ass,Unigene28786_A.yam,Unigene4404_S.cyn,Unigene13302_A.per,
1881	4	Unigene24585_A.ass,Unigene14854_A.yam,Unigene30604_Ac.sel,Unigene20866_R.new,
1882	3	BGIBMGA007376-PA_BOMMO,Unigene770_S.cyn,Unigene793_S.cyn,
1883	5	Unigene41897_R.new,Unigene39952_A.yam,Unigene45988_A.per,Unigene20860_Ac.sel,Unigene19049_A.ass,
1884	2	Unigene9714_Ac.sel,Unigene9715_Ac.sel,
1885	5	Unigene21875_A.per,Unigene35752_A.yam,Unigene41974_S.cyn,Unigene26846_A.ass,Unigene10001_A.ass,
1886	2	BGIBMGA000099-PA_BOMMO,BGIBMGA004860-PA_BOMMO,
1887	5	Unigene2996_Ac.sel,Unigene20563_A.ass,Unigene53_R.new,BGIBMGA000102-PA_BOMMO,Unigene3235_R.new,
1888	3	Unigene13496_A.per,Unigene20797_S.cyn,Unigene13494_A.per,
1889	4	Unigene2829_A.per,Unigene1371_A.ass,Unigene3702_S.cyn,BGIBMGA000103-PA_BOMMO,
1890	10	Unigene12733_A.yam,Unigene24972_Ac.sel,BGIBMGA000104-PA_BOMMO,Unigene6858_S.cyn,Unigene1561_A.ass,Unigene27592_A.per,Unigene12734_A.yam,Unigene1560_A.ass,Unigene14720_R.new,Unigene14721_R.new,
1891	8	Unigene6707_S.cyn,Unigene29780_A.per,Unigene29779_A.per,Unigene8797_Ac.sel,Unigene32990_R.new,BGIBMGA000106-PA_BOMMO,Unigene28256_A.yam,Unigene13126_A.ass,
1892	8	Unigene35377_A.per,Unigene5557_A.ass,Unigene25466_A.yam,Unigene8391_S.cyn,Unigene29279_Ac.sel,BGIBMGA000107-PA_BOMMO,Unigene33730_R.new,Unigene36252_S.cyn,
1893	6	Unigene34087_A.yam,Unigene16889_R.new,Unigene11518_Ac.sel,Unigene23205_A.ass,Unigene26446_S.cyn,BGIBMGA000112-PA_BOMMO,
1894	9	Unigene15381_R.new,BGIBMGA000115-PA_BOMMO,Unigene28002_A.per,Unigene4332_A.per,Unigene8262_Ac.sel,Unigene710_A.ass,Unigene5399_S.cyn,Unigene9937_Ac.sel,Unigene25247_A.yam,
1895	2	BGIBMGA000116-PA_BOMMO,Unigene25073_A.yam,
1896	7	Unigene25895_A.per,Unigene11251_A.ass,Unigene23713_Ac.sel,Unigene21295_S.cyn,BGIBMGA000117-PA_BOMMO,Unigene14267_R.new,Unigene24474_A.yam,
1897	8	Unigene12728_A.yam,Unigene41590_R.new,Unigene20718_A.ass,Unigene23838_Ac.sel,Unigene14304_A.per,BGIBMGA000119-PA_BOMMO,Unigene23837_Ac.sel,Unigene22857_S.cyn,
1898	9	Unigene7059_S.cyn,BGIBMGA000120-PA_BOMMO,Unigene27111_A.yam,Unigene8203_A.per,Unigene24711_Ac.sel,Unigene38662_R.new,Unigene43936_R.new,Unigene13628_A.ass,Unigene2779_A.per,
1899	7	Unigene21785_S.cyn,Unigene13390_A.yam,Unigene27485_Ac.sel,Unigene27092_A.per,Unigene4286_A.ass,BGIBMGA000121-PA_BOMMO,Unigene29772_R.new,
1900	9	Unigene15530_A.ass,BGIBMGA000122-PA_BOMMO,Unigene16198_A.yam,Unigene37281_S.cyn,Unigene11159_Ac.sel,Unigene41594_R.new,Unigene15350_S.cyn,Unigene31500_A.per,Unigene11160_Ac.sel,
1901	9	BGIBMGA000123-PA_BOMMO,Unigene16940_A.per,Unigene6981_S.cyn,Unigene15770_A.yam,Unigene40932_Ac.sel,Unigene2627_R.new,Unigene12591_Ac.sel,Unigene23846_A.ass,Unigene26089_A.ass,
1902	24	Unigene20781_A.per,BGIBMGA000125-PA_BOMMO,Unigene40929_A.yam,Unigene40566_A.yam,Unigene31831_R.new,Unigene5818_R.new,Unigene40393_A.yam,Unigene40490_A.yam,Unigene40781_A.yam,Unigene39893_A.yam,Unigene40470_A.yam,Unigene30668_A.per,Unigene15140_A.yam,Unigene28855_A.yam,Unigene14716_A.ass,Unigene40716_A.yam,Unigene12106_S.cyn,Unigene40824_A.yam,Unigene40715_A.yam,Unigene31830_R.new,Unigene40422_A.y…
1903	8	Unigene6666_A.yam,Unigene7417_Ac.sel,Unigene37747_A.ass,Unigene17577_A.per,BGIBMGA013676-PA_BOMMO,Unigene23920_S.cyn,Unigene20475_R.new,Unigene7418_Ac.sel,
1904	7	Unigene19471_A.per,Unigene28286_Ac.sel,Unigene15206_A.ass,Unigene15699_A.yam,Unigene14694_R.new,BGIBMGA000127-PA_BOMMO,Unigene29963_S.cyn,
1905	16	Unigene45341_A.yam,BGIBMGA000129-PA_BOMMO,Unigene14075_A.yam,Unigene21341_S.cyn,Unigene14540_R.new,Unigene44888_A.yam,Unigene14541_R.new,Unigene18812_R.new,Unigene44549_A.yam,Unigene46072_A.yam,Unigene22726_Ac.sel,Unigene46235_A.yam,Unigene29359_A.per,Unigene20778_A.ass,Unigene36845_A.yam,Unigene21339_S.cyn,
1906	6	Unigene29160_Ac.sel,Unigene3614_A.per,Unigene17276_A.yam,Unigene28824_S.cyn,BGIBMGA000130-PA_BOMMO,Unigene24534_A.ass,
1907	10	Unigene17244_A.yam,Unigene16252_A.yam,Unigene28813_A.per,Unigene27368_R.new,Unigene28327_Ac.sel,BGIBMGA006516-PA_BOMMO,Unigene21793_A.ass,Unigene9897_S.cyn,Unigene3693_Ac.sel,Unigene6508_R.new,
1908	8	Unigene2508_S.cyn,Unigene3650_A.yam,Unigene7512_A.ass,Unigene27108_S.cyn,Unigene9040_Ac.sel,Unigene31559_R.new,BGIBMGA006403-PA_BOMMO,Unigene19046_A.per,
1909	20	Unigene24489_S.cyn,Unigene5879_A.per,Unigene7001_Ac.sel,Unigene23412_S.cyn,Unigene34574_R.new,BGIBMGA008020-PA_BOMMO,Unigene17888_A.yam,Unigene7540_A.ass,Unigene33368_R.new,Unigene4942_A.per,Unigene32613_Ac.sel,Unigene4706_Ac.sel,Unigene14866_A.per,Unigene47196_Ac.sel,Unigene22028_A.per,Unigene20369_R.new,Unigene2912_A.yam,Unigene15293_R.new,Unigene15048_Ac.sel,Unigene33148_A.per,
1910	8	Unigene5291_A.per,Unigene32803_R.new,Unigene27017_Ac.sel,Unigene26489_A.ass,BGIBMGA007706-PA_BOMMO,Unigene31574_A.yam,Unigene4628_A.yam,Unigene4312_S.cyn,
1911	7	Unigene23834_S.cyn,BGIBMGA007437-PA_BOMMO,Unigene18668_A.per,Unigene24672_Ac.sel,Unigene34648_R.new,Unigene27903_A.yam,Unigene3393_A.ass,
1912	8	Unigene17653_A.per,Unigene29709_A.per,Unigene25613_A.yam,Unigene19512_A.ass,BGIBMGA006317-PA_BOMMO,Unigene26403_Ac.sel,Unigene4323_R.new,Unigene5362_S.cyn,
1913	7	Unigene17358_Ac.sel,Unigene24372_R.new,Unigene27916_A.ass,BGIBMGA006515-PA_BOMMO,Unigene3215_S.cyn,Unigene33419_A.per,Unigene33334_A.yam,
1914	2	Unigene44207_S.cyn,Unigene34660_A.ass,
1915	8	Unigene28011_Ac.sel,Unigene8146_R.new,Unigene24584_A.ass,Unigene31915_A.per,Unigene3844_A.yam,BGIBMGA010322-PA_BOMMO,Unigene23111_S.cyn,Unigene23110_S.cyn,
1916	7	Unigene5938_A.ass,Unigene18141_A.yam,Unigene8168_A.per,Unigene10158_Ac.sel,Unigene34690_R.new,BGIBMGA007683-PA_BOMMO,Unigene26953_S.cyn,
1917	3	Unigene9787_A.yam,Unigene19031_A.ass,Unigene37941_R.new,
1918	4	Unigene15003_R.new,Unigene3207_A.yam,BGIBMGA008504-PA_BOMMO,Unigene28995_Ac.sel,
1919	2	Unigene37572_A.yam,Unigene18748_A.ass,
1920	3	Unigene7848_R.new,Unigene31893_S.cyn,Unigene43320_A.yam,
1921	10	Unigene19172_S.cyn,Unigene12804_R.new,Unigene12209_A.yam,Unigene12806_R.new,Unigene19171_S.cyn,Unigene12805_R.new,Unigene12803_R.new,Unigene3425_A.ass,Unigene25509_Ac.sel,Unigene13321_A.per,
1922	3	Unigene10937_A.ass,Unigene4296_Ac.sel,Unigene4297_Ac.sel,
1923	8	Unigene12807_R.new,Unigene10611_A.yam,Unigene10614_A.yam,Unigene4298_Ac.sel,Unigene19173_S.cyn,Unigene10939_A.ass,BGIBMGA002618-PA_BOMMO,Unigene13320_A.per,
1924	2	Unigene14136_A.ass,Unigene5886_Ac.sel,
1925	6	Unigene4802_R.new,Unigene14647_A.yam,BGIBMGA009484-PA_BOMMO,Unigene18135_A.ass,Unigene37646_A.yam,Unigene32984_Ac.sel,
1926	4	Unigene32425_A.ass,Unigene10610_A.yam,Unigene13319_A.per,Unigene10934_A.ass,
1927	7	Unigene10938_A.ass,Unigene10613_A.yam,Unigene13268_A.per,Unigene10940_A.ass,Unigene21396_Ac.sel,Unigene27552_R.new,Unigene27417_R.new,
1928	3	Unigene34706_A.per,Unigene43935_S.cyn,Unigene28654_A.ass,
1929	2	Unigene15665_Ac.sel,Unigene33323_S.cyn,
1930	6	Unigene6341_R.new,Unigene36607_A.per,Unigene33763_S.cyn,Unigene19744_A.ass,Unigene9200_A.per,Unigene29311_A.ass,
1931	4	Unigene35665_Ac.sel,Unigene8385_A.ass,Unigene35390_R.new,Unigene34733_S.cyn,
1932	4	BGIBMGA009485-PA_BOMMO,Unigene27803_Ac.sel,Unigene41388_A.per,Unigene16742_A.yam,
1933	3	Unigene40734_R.new,Unigene35597_A.yam,Unigene46667_A.per,
1934	3	Unigene26881_A.per,Unigene29990_Ac.sel,BGIBMGA009336-PA_BOMMO,
1935	3	BGIBMGA010659-PA_BOMMO,BGIBMGA005887-PA_BOMMO,BGIBMGA010594-PA_BOMMO,
1936	7	Unigene4138_S.cyn,Unigene4992_A.per,BGIBMGA009489-PA_BOMMO,Unigene24185_Ac.sel,Unigene14559_R.new,Unigene29410_A.yam,Unigene12592_A.ass,
1937	2	Unigene46640_A.yam,Unigene36686_R.new,
1938	3	Unigene33137_A.yam,Unigene15444_S.cyn,Unigene18254_A.per,
1939	2	Unigene18089_R.new,BGIBMGA003086-PA_BOMMO,
1940	5	Unigene29875_A.per,Unigene21312_S.cyn,Unigene17220_A.ass,Unigene17512_R.new,BGIBMGA005599-PA_BOMMO,
1941	9	Unigene13659_A.per,Unigene13391_A.yam,Unigene28199_R.new,Unigene5509_S.cyn,Unigene22342_Ac.sel,Unigene11391_A.ass,BGIBMGA009370-PA_BOMMO,Unigene28201_R.new,Unigene11390_A.ass,
1942	2	BGIBMGA002631-PA_BOMMO,Unigene32347_A.per,
1943	6	Unigene10612_Ac.sel,Unigene4351_A.per,Unigene25837_A.yam,Unigene51665_R.new,BGIBMGA003543-PA_BOMMO,Unigene4251_S.cyn,
1944	4	Unigene4244_Ac.sel,Unigene25331_R.new,Unigene13735_A.ass,Unigene37095_A.yam,
1945	2	Unigene4694_A.yam,Unigene40820_Ac.sel,
1946	4	Unigene9440_A.ass,Unigene38493_R.new,Unigene4763_A.per,Unigene9738_A.yam,
1947	3	Unigene35044_A.yam,Unigene47561_A.per,Unigene30103_A.ass,
1948	8	Unigene11599_A.ass,BGIBMGA014370-PA_BOMMO,Unigene28538_A.per,BGIBMGA014373-PA_BOMMO,Unigene8916_Ac.sel,Unigene17848_R.new,Unigene24314_S.cyn,Unigene11600_A.ass,
1949	4	Unigene4247_Ac.sel,Unigene7244_S.cyn,Unigene12679_A.per,BGIBMGA010304-PA_BOMMO,
1950	4	Unigene32414_A.ass,Unigene3741_A.ass,Unigene32367_A.ass,Unigene16603_A.yam,
1951	6	Unigene4246_Ac.sel,Unigene27778_A.ass,Unigene34477_A.per,Unigene23022_A.ass,Unigene38443_R.new,Unigene28379_A.yam,
1952	2	BGIBMGA011034-PA_BOMMO,Unigene32006_A.per,
1953	2	Unigene40686_R.new,Unigene7987_A.ass,
1954	6	Unigene3892_A.per,Unigene28115_Ac.sel,Unigene31434_Ac.sel,Unigene1191_S.cyn,Unigene24896_Ac.sel,Unigene24894_Ac.sel,
1955	6	Unigene11333_S.cyn,Unigene11421_Ac.sel,Unigene42453_R.new,Unigene25127_R.new,Unigene1400_A.per,Unigene39447_R.new,
1956	4	Unigene42213_A.yam,Unigene41009_S.cyn,Unigene37783_A.per,Unigene35067_A.per,
1957	5	Unigene28154_A.yam,Unigene29372_R.new,Unigene27388_A.per,BGIBMGA000553-PA_BOMMO,Unigene3848_A.yam,
1958	6	Unigene26300_Ac.sel,Unigene26817_A.yam,BGIBMGA006920-PA_BOMMO,Unigene6214_S.cyn,Unigene26847_A.per,Unigene31823_R.new,
1959	20	Unigene12813_A.ass,Unigene4106_Ac.sel,Unigene14820_A.yam,Unigene32938_R.new,Unigene15248_R.new,Unigene12814_A.ass,Unigene19869_A.per,BGIBMGA001044-PA_BOMMO,Unigene15605_A.yam,Unigene4352_A.ass,Unigene7744_S.cyn,Unigene1926_Ac.sel,Unigene27959_A.yam,Unigene15834_R.new,Unigene28061_A.per,Unigene8026_Ac.sel,Unigene15247_R.new,Unigene8025_Ac.sel,Unigene15914_S.cyn,Unigene15833_R.new,
1960	19	Unigene17190_A.yam,Unigene17189_A.yam,Unigene21178_A.yam,Unigene4198_S.cyn,Unigene12994_A.per,Unigene17050_A.yam,Unigene11759_A.ass,Unigene16921_A.yam,Unigene30827_A.yam,Unigene16620_A.yam,Unigene9479_A.yam,Unigene32598_A.yam,Unigene30311_A.yam,Unigene7900_A.per,Unigene13487_R.new,Unigene24553_A.yam,BGIBMGA009871-PA_BOMMO,Unigene22730_Ac.sel,Unigene27462_Ac.sel,
1961	14	Unigene28030_Ac.sel,Unigene3712_R.new,Unigene32836_A.per,Unigene11994_Ac.sel,Unigene4739_A.yam,Unigene4715_R.new,Unigene28852_A.per,BGIBMGA001212-PA_BOMMO,Unigene31061_R.new,Unigene21398_Ac.sel,Unigene16632_A.ass,Unigene11260_S.cyn,Unigene8522_A.yam,Unigene3845_S.cyn,
1962	2	Unigene36460_A.ass,BGIBMGA001318-PA_BOMMO,
1963	5	BGIBMGA001319-PA_BOMMO,Unigene33736_A.yam,Unigene44252_A.yam,Unigene47428_R.new,Unigene42367_R.new,
1964	10	Unigene725_A.ass,BGIBMGA001767-PA_BOMMO,Unigene27986_A.per,Unigene22830_Ac.sel,Unigene1798_R.new,Unigene24894_A.yam,Unigene24893_A.yam,Unigene22829_Ac.sel,Unigene27985_A.per,Unigene27331_S.cyn,
1965	12	Unigene2127_A.per,BGIBMGA012961-PA_BOMMO,Unigene33668_R.new,Unigene11362_A.yam,Unigene13235_A.ass,Unigene1310_A.per,Unigene11363_A.yam,Unigene7328_Ac.sel,Unigene7299_S.cyn,Unigene2488_A.per,Unigene7329_Ac.sel,Unigene13234_A.ass,
1966	10	Unigene12084_A.yam,Unigene23481_S.cyn,Unigene12083_A.yam,Unigene12918_A.per,Unigene23207_A.ass,Unigene12919_A.per,Unigene29567_R.new,Unigene23480_S.cyn,BGIBMGA005853-PA_BOMMO,Unigene11248_Ac.sel,
1967	2	Unigene23246_R.new,BGIBMGA008861-PA_BOMMO,
1968	2	Unigene31868_Ac.sel,BGIBMGA003804-PA_BOMMO,
1969	3	BGIBMGA005345-PA_BOMMO,Unigene18057_A.yam,Unigene32330_A.per,
1970	2	BGIBMGA009869-PA_BOMMO,Unigene32856_Ac.sel,
1971	3	Unigene38541_A.per,Unigene42792_Ac.sel,Unigene10495_A.ass,
1972	4	Unigene15687_R.new,BGIBMGA006510-PA_BOMMO,Unigene15686_R.new,Unigene37933_Ac.sel,
1973	4	BGIBMGA013109-PA_BOMMO,BGIBMGA006742-PA_BOMMO,BGIBMGA006743-PA_BOMMO,BGIBMGA006937-PA_BOMMO,
1974	10	Unigene12746_A.yam,Unigene9570_S.cyn,Unigene7223_A.per,Unigene12166_Ac.sel,BGIBMGA012282-PA_BOMMO,Unigene19906_R.new,Unigene12747_A.yam,Unigene19696_A.ass,Unigene17558_A.per,Unigene44825_S.cyn,
1975	8	Unigene6103_A.ass,Unigene6148_Ac.sel,Unigene20915_A.per,BGIBMGA008563-PA_BOMMO,Unigene6147_Ac.sel,Unigene5155_R.new,Unigene10991_S.cyn,Unigene30851_A.yam,
1976	2	Unigene24128_A.ass,BGIBMGA005762-PA_BOMMO,
1977	8	Unigene26392_Ac.sel,Unigene29796_A.per,BGIBMGA004819-PA_BOMMO,Unigene29795_A.per,Unigene6400_R.new,Unigene7521_S.cyn,Unigene28533_A.yam,Unigene14080_A.ass,
1978	5	Unigene32577_A.per,Unigene6140_R.new,BGIBMGA012281-PA_BOMMO,Unigene40268_S.cyn,Unigene18761_A.per,
1979	6	Unigene28475_Ac.sel,Unigene6837_S.cyn,Unigene4856_A.ass,Unigene6838_S.cyn,Unigene3329_A.yam,Unigene23323_R.new,
1980	3	BGIBMGA009561-PA_BOMMO,Unigene46660_S.cyn,Unigene34625_A.per,
1981	3	BGIBMGA011582-PA_BOMMO,BGIBMGA011910-PA_BOMMO,BGIBMGA000709-PA_BOMMO,
1982	3	Unigene10010_S.cyn,BGIBMGA012280-PA_BOMMO,Unigene49596_R.new,
1983	9	Unigene17025_A.per,Unigene17026_A.per,Unigene21658_R.new,BGIBMGA006034-PA_BOMMO,Unigene20988_A.yam,Unigene26719_A.ass,Unigene30114_Ac.sel,Unigene23915_S.cyn,Unigene15126_S.cyn,
1984	2	Unigene32735_A.per,BGIBMGA002558-PA_BOMMO,
1985	6	Unigene9290_Ac.sel,Unigene15415_A.per,Unigene15465_A.ass,Unigene19869_R.new,BGIBMGA013217-PA_BOMMO,Unigene12769_S.cyn,
1986	13	BGIBMGA000232-PA_BOMMO,Unigene22616_Ac.sel,Unigene19942_Ac.sel,Unigene13592_A.per,Unigene13589_A.per,Unigene17036_A.ass,Unigene22618_Ac.sel,Unigene2603_Ac.sel,Unigene2146_Ac.sel,Unigene13590_A.yam,Unigene22619_Ac.sel,Unigene26977_A.yam,Unigene13591_A.per,
1987	2	Unigene13590_A.per,Unigene22615_Ac.sel,
1988	3	Unigene20932_A.yam,Unigene21274_A.yam,Unigene9312_A.yam,
1989	2	Unigene51085_R.new,Unigene21040_A.yam,
1990	7	Unigene22358_S.cyn,Unigene12999_A.per,Unigene27707_R.new,Unigene24258_A.yam,Unigene24220_Ac.sel,Unigene1307_A.ass,Unigene5200_Ac.sel,
1991	20	Unigene19863_R.new,Unigene3039_A.yam,BGIBMGA006792-PA_BOMMO,Unigene8189_R.new,Unigene28092_A.yam,Unigene32886_Ac.sel,Unigene9564_A.per,Unigene31531_Ac.sel,Unigene14268_Ac.sel,Unigene23036_S.cyn,Unigene11726_A.per,Unigene18554_Ac.sel,Unigene23037_S.cyn,Unigene40873_Ac.sel,Unigene40795_Ac.sel,Unigene6739_A.per,Unigene5927_R.new,Unigene3041_A.yam,Unigene24920_A.ass,Unigene3040_A.yam,
1992	9	Unigene10853_A.ass,Unigene3664_Ac.sel,Unigene3663_Ac.sel,Unigene24105_A.yam,BGIBMGA004412-PA_BOMMO,Unigene3665_Ac.sel,Unigene27558_A.per,Unigene10849_A.ass,Unigene13361_R.new,
1993	3	Unigene4956_S.cyn,Unigene10954_A.yam,Unigene28431_R.new,
1994	4	Unigene20224_S.cyn,BGIBMGA004415-PA_BOMMO,Unigene20223_S.cyn,Unigene22094_Ac.sel,
1995	4	Unigene27197_R.new,Unigene12927_A.per,BGIBMGA004414-PA_BOMMO,Unigene11155_A.yam,
1996	15	Unigene19270_S.cyn,Unigene12777_A.per,Unigene19269_S.cyn,Unigene23827_A.yam,Unigene12779_A.per,BGIBMGA004416-PA_BOMMO,Unigene19267_S.cyn,Unigene23825_A.yam,Unigene21483_Ac.sel,Unigene10854_A.ass,Unigene12780_A.per,Unigene10852_A.ass,Unigene23823_A.yam,Unigene23828_A.yam,Unigene12778_A.per,
1997	2	Unigene23195_S.cyn,Unigene21574_A.ass,
1998	5	Unigene23826_A.yam,Unigene21482_Ac.sel,Unigene27177_R.new,Unigene10850_A.ass,Unigene21481_Ac.sel,
[truncated: 15,359 more rows]
