# Supplementary material for: Comparative transcriptome analyses on silk glands of six silkmoths imply the genetic basis of silk structure and coloration
Source: BMC Genomics. 2015 Mar 17;16(1):203. doi: 10.1186/s12864-015-1420-9 (PMC4372302; doi:10.1186/s12864-015-1420-9)
Supplement: Additional file 4: Data S2. — Deduced amino acid sequences of Fibroin H repeat regions. [file 12864_2015_1420_MOESM4_ESM.txt]

Data S2 Deduced amino acid sequences of Fibroin H repeat regions.
>A.per_Fib_repeats
AAAAAAAAAAASGAGGSGGYGGYGSDSAAAAAAAAAAAAAGSGAGGSGGYGGYGGYGSDSAAAAAAAAAAAAAGSSAGGAGGGYGWGDGGYGSDSAAAAAAAAAAAAAGSGAGGSGGYGGYGSDSAAAAAAAAAAAAAGSSAGGAGGGYGWGDGGYGSDSAAAAAAAAAAAASSGAGGRGDGGYGSGGSSAAAAAAAAAAAARRAGHDRAAGSAAAAAAAAAAAAASGAGGSGGGYGWGDGGYGSDSAAAAAAAAAAAAAGSGAGGAGGGYGWGDSGYGSDSAAAAAAAAAAAAASGAGGSGGYGGYGSDSAAAAAAAAAAAAAGAGAGGAGGSYGWGDGGYGSDSAAAAAAAAAAAAGSGAGGRGDGGYGSGSSAAAAAAAAAASAARRAGHDSAAGSAAAAAAAAAAAAASGAGGSGGGYGWGDGGYGSDSAAAAAAAAAAAAAGSGAGGAGGGYGWGDGGYGSDSAAAAAAAAAAAAASGARGSGGYGGYGSDSAAAAAAAAAAAAAGSGAGGVGGGYGWGDGGYGSDSAAAAAAAAAAAAGSGAGGRGDGGYGSGSSAAAAAAAAAASAARRAGHDSAAGSAAAAAAAAAAAAASGAGGSGGGYGWGDGGYGSDSAAAAAAAAAAAAAGSGAGGAGGGYGWGDGGYGSDSAAAAAAAAAAAAASGARGSGGYGGYGSDSAAAAAAAAAAAAAGSGAGGVGGGYGWGDGGYGSDSAAAAAAAAAAAAGSGAGGRGDGGYGSGSSAAAAAAAAAASAARRAGHDSAAGSAAAAAAAAAAAAASGAGGSGGGYGWGDGGYGSDSAAAAAAAAAAAAAGSGAGGAGGGYGWGDGGYGSDSAAAAAAAAAAAAASGARGSGGYGGYGSDSAAAAAAAAAAAAAGSGAGGVGGGYGWGDGGYGSDSAAAAAAAAAAAAGSGAGGRGDGGYGSGSSAAAAAAAAAAAARRAGHDRAAGSAAAAAAAAAAAAASGAGGSGGGYGWGDGGYGSDSAAAAAAAAAAAAAASGAGGSGGYGGYGSDSAAAAAAAAAAAAAGSGAGGAGGGYGWGDGGYGSDSAAAAAAAAAAAAASGAGGSGGYGGYGGYGSDSAAAAAAAAAAAAAGSGAGGAGGGYGWGDGGYGSDSAAAAAAAAAAAAGSGAGGRGDGGYGSGSSAAAAAAAAAAAAARRAGHDRAAGSAAAAAAAAAAAAASGAGGSGGGYGWGDGGYGSDSAAAAAAAAAAAAAASGAGGSGGYGGYGSDSAAAAAAAAAAAAAGSGAGGVGGGYGWGDGGYGSDSAAAAAAAAAAAAASGAGGSGGYGGYGSDSAAAAAAAAAAAAAASGAGGAGGYGGYGSDSAAAAAAAAAAAAAGSGAGGAGGGYGWGDGGYGSYSAAAAAAAAAAAAGSGAGGRGDGGYGSGSSAAAAAAAAAAAARRAGHDRAAGSAAAAAAAAAAAAASGAGGAGGGYGWGDGGYSSDSAAAAAAAAAAAAAGSGAGGAGGGYGWGDDGYGSDSAAAAAAAAAAAAGSGAGGRGGGYGWGDGGYGSDSAAAAAAAAAAAAGSGAGGRGDGGYGSGSSAAAAAAAAAAAARRAGHDRAAGSAAAAAAAAAAAASGAGGSGGSYGWGDGGYGSDSAAAAAAAAAAAAASGAGGSGGYGGYGGYGGYGSDSAAAAAAAAAAAAAAAGSGAGGVGGGYGWGDGGYGSDSAAAAAAAAAAAAGSGAGGRGDGGYGSGSSAAAAAAAAAAAARRAGHDRAAGSAAAAAAAAAAAAASGAGGAGGGYGWGDGGYGSDSAAAAAAAAAAAAAGSGAGGAGGGYGWGDDGYGSDSAAAAAAAAAAAAGSGAGGRGGGYGWGDGGYGSDSAAAAAAAAAAAAGSGAGGRGDGGYGSGSSAAAAAAAAAAAAARRAGHDRAAGSAAAAAAAAAAAAASGAGGSGGYGGYGGYGSDSAAAAAAAAAAAAAGSGAGGAGGYGGYGGYGSDSAAAAAAAAAAAAAGSGAGGVGGGYGWGDGGYGSDSAAAAAAAAAAAAAGSGAGGRGDGGYGSGSSAAAAAAAAAAAARRAGHERAAGSAAAAAAAAAAAASGAGRSGGSYGWGDGGYGSDSAAAAAAAAAAAAASGAGGSGGYGGYGGYGSDSAAAAAAAAAAAASGAGGAGGYGGYGGYGSYGSDSAAAAAAAAAAAGSGAGGVGGGYGWGDGGYGSDSAAAAAAAAAAAAGSGAGGRRGYGAYGSDSSAAAAAAAAAASGAGGSGGGYGWGDGGYGSDSAAAAAAAAAAAAAAGSGAGGIGGGFGRGDGGYGSGSSAAAAAAAAAAAARRAGHGRSAGSAAAAAAAAAAAAASGAGGSGGSYGWDYESYGSGSAAAAAGSGAGGSGGGYGWGDGGYGSGSSAAAAAAAAAAAGSRRSGHDRAYGAGSAAAAAAAAAAGAGASRQVGIYGTDDGFVLDGGYDSEGSAAAAAAAAAAAASSSGRSTEGHP-----------------------------------------------------------------------------------------------------------------------------------------------------------------------------------------------------------------
>A.yam_Fib_repeats
AAAAAAAAAAAAGSGAGGRGDGGYGSGSSAAAAAAAAAAAARRVGHDRAAGSAAAAAAAAAAAAASGAGGSGGGYGWGDGGYGSDSAAAAAAAAAAAAASGAGGAGGYGGYGSDSAAAAAAAAAAAAAGSGAGGAGGGYGWGDGGYGSDSAAAAAAAAAAAAGSGAGGRGDGGYGSGSSAAAAAAAAAAAARRAGHDHAAGSSGGGYSWDYSSYGSESAAAAAAAAAAGSGAGGVGGGYGGGDGGYGSGSSAAAAAAAAAAAARRAGHDRAAGSAAAAAAAAAAAAASGAGGSGGGYGWGDGGYGSDSAAAAAAAAAAAAAGSGAGRAGGDYGWGDGGYGSDSAAAAAAAAAAASGAGGSGGGYGWGDGGYGSDSAAAAAAAAAAAAGSGAGGRGDGGYGSGSSAAAAAAAAAAAARRAGHDRAAGSAAAAAAAAAAAAASGAGGSGGGYGWGDGGYGSDSAAAAAAAAAAAAAGSGAGGAGGDYGWGDGGYGSDSAAAAAAAAAAASGAGGAGGGYGWGDGGYGSDSAAAAAAAAAAAAGSGAGGRGDGGYGSGSSAAAAAAAAAAAARRAGHDRAAGSAAAAAAAAAAAAASGAGGSGGGYGWGDGGYGSDSAAAAAAAAAAAASGAGGAGGYGGYGSDSAAAAAAAAAAAAAGSGAGGAGGGYGWGDGGYGSDSAAAAAAAAAAAAGSGAGGRGDGGYGSGSSAAAAAAAAAAAAARQAGHERAAGSAAAAAAAAAAAAASGAGGSGRGYGWGDGGYGSDSAAAAAAAAAAAAAGSGAGGAGGDYGWGDGGYGSDSAAAAAAAAAAASGAGGSGGGYGWGDGGYGSDSAAAAAAAAAAAAGSGAGGRGDGGYGSGSSAAAAAAAAAAAARRAGHDRAAGSAAAAAAAAAAAAASGAGGSGGSYGWGDGGYGSDSAAAAAAAAAAAAAGSGAGGAGGDYGWGDGGYGSDSAAAAAAAAAAASGAGGAGGGYGWGDGGYGSDSAAAAAAAAAAAAGSGAGGRGDGGYGSGSSAAAAAAAAAAAARRAGHDRAAGSAAAAAAAAAAAAASGAGGSGGGYGWGDGGYGSDSAAAAAAAAAAAASGAGGAGGYGGYGSDSAAAAAAAAAAAAAGSGAGGAGGGYGWGDGGYGSDSAAAAAAAAAAAAGSGAGGRGDGGYGSGSSAAAAAAAAAAAARRAGHDRAAGSAAAAAAAAAAAAASGAGGSGGGYGWGDGGYGSDSAAAAAAAAAAAAAGSGAGGAGGDYGWGDGGYGSDSAAAAAAAAAAASGAGGSGGGYGWGDGGYGSDSAAAAAAAAAAAAGSGAGGRGDGGYGSGSSAAAAAAAAAAAARRAGHDRAAGSAAAAAAAAAAAAASGAGGSGGGYGWGDGGYGSDSAAAAAAAAAAAAAGSGAGGAGGDYGWGDGGYGSDSAAAAAAAAAAASGAGGAGGGYGWGDGGYGSDSAAAAAAAAAAAAGSGAGGRGDGGYGSGSSAAAAAAAAAAAARRAGHDRAAGSAAAAAAAAAAAAASGAGGSGGGYGWGDGGYGSDSAAAAAAAAAAAAAGSGAGGVGGGYGWGDGGYGSDSAAAAAAAAAAAAASGAGGAGGYGGYGSDSAAAAAAAAAAAAASSGAGGAGGGYGWGDGGYGSDSAAAAAAAAAAAAGSGAGGRGDGGYGSGSSAAAAAAAAAAAARRAGHDRAAGSAAAAAAAAAAAAASGAGGSGGGYGWGDGGYGSGSAAAAAAAAAAAAAGSGAGGVGGGYGWGDGGYGSDSAAAAAAAAAAAAASGAGGAGGYGGYGSDSAAAAAAAAAAAAAGSGAGGAGGGYGWGDGGYGSDSAAGAAAAAAAAAASGAGGRGDGGYGSGSSAAAAAAAAAAAAASGAGGSGGGYGWGDGGYGSGSAAAAAAAAAAAAAGSGTGGVGGGYGWGDGGYGSDSAAAAAAAAAAAAASGAGGAGGYGGYGSDSAAAAAAAAAAAAAGSGAGGAGGGYGWGDGGYGSDSAAAAAAAAAAAAASGAGGRGDGGYGSGSSAAAAAAAAAAAARRAGHDRAAGSAAAAAAAAAAAAASGAGGSGGGYGWGDGGYGSDSAAAAAAAAAAAAASSAGGAGGYGGYGSDSAAAAAAAAAAAAAGSGAGGAGGGYGWGDGGYGSDSAAAAAAAAAAAAGSGAGGRGDGGYGSGSSAAAAAAAAAAAARRAGHDRAAGSAAAAAAAAAAAAASGAGRSGGGYGWGDGGYSSDSAAAAAAAAAAAAAGSGAGGVGGGYGWGDGGYGSDSAAAAAAAAAAASGAGGSGGYGGYGSDSAAAAAAAAAASAGSGAGGVGGGYGWGDGGYGGYGSDSAAAAAAAAAAAGSGAGGVGGGYGRGDSGYGSGSSAAAAAAAAAAARRAGHGRSSGSAAAAAAAAAAAAASGAGGSGGGYGWDYGSYGSDSAAAAAAAAAAAASSGAGGSGGGYGWDYGGYGSDSAAAAAAAAAAAAGSGAGGSGGGYGWGDGGYGSDSAAAAAAAAAAAAGSGAGGRGDGGYGSGSSAAAAAAAAAAAARRAGHDHAAGSSGGGYSWDYSSYGSESAAAAAAAAAAGSGAGGVGGGYGGGDGGYGSGSSAAAAAAAAAAAASRRAGHDRAYGAGSAAAAAAAAAAGAGASRPVGIYGTDDGFVLDGGYDSEGSAAAAAAAAAAAASSSGRSTEGHP
>A.ass_Fib_repeats
ASSASAGGRAAAAGSGAGGRGGGYGLGDGGYGSGASAAAAAAAAAAAAGSGAGGVGGGYGRGDGAYGSGSSAAAAAAAAAA??SGAGGSDGGYGWGDDGYGSGSAAAAAAAGSSAGGSGYGYGWDYEGYGSDSAAAAGSGAGGSDGGYGWGDDGYGSGSAAAAAAAAAAAAAGSGAGGVGGGYGRGDGGYVSGSSAAAAAAAAAAAAARRSGHERASGSAAAAAAAAAAAAGSSAGGSGYGYGWDYEGYGSDSAAAAAAAAAAAAAGSGGRGSGDGYGWGYGGYGSDSAAAAAAAAAAAAAGSGAGGSGDGYGWGDDGYGSGSAAAAAAAAAAAAAGSGAGGAGEGGYGSGSSGAAAAAAAAAAAAAARRAGHDRAAGSAAAAAAAAAAAAAGSGAGGHGGGYGWGDGGYGSDSAAAAAAAAAAAAAGSGGRGSGGGYGWGDGGYGSDSAAAAAAAAAAAAAGSGAGGYGGGYGWGDDGSGSAAAAAAAAAAAAAGGSGAGGAGDGGYGSGSSGAAAAAAAAAAAAAAARRAGHDRAAGSAAAAAAAAAAAAGGSDAGGYGGGYGWGDGGYGSDSAAAAAAAAAAAAGSGAGGSGGGYGWGDEGYGSGSAAAAAAAAAAAAGSGAGGAGDGGYGSGSSGAAAAAAAAAAAAASRRAGHDRAAGSAAAAAAAAAAAAAGSGAGGHGGGYGWGDGGYGSDSAAAAAAAAAAAAAAGSGAGGSGGGYGWGDEGYGSGSAAAAAAAAAAAAGSGAGGSGGGYGWGDEGYGSGSAAAAAAAAAAAAGSGAGGAGDGGYGSGSSGAAAAAAAAAAAAAARRAGHDRAAGSAAAAAAAAAGAAGGSGAGGYDGGYGWGDGGYGSDSAAAAAAAAAAAAAGSGAGGYGGGYGWGDGGSGSGSAAAAAAAAAAAAGSGAGGSGDGYGWGDGGYGSDSAAAAAAAAAAAAAGGSGGRGSGDGYGWGDGGYGAGSAAAAAAAAAAAAGSGAGGAGEGGYGSGGRGSGDGYGWGDGGYGAGSAAAAAAAAAAAAGSGAGGAGEGGYGSGSSAAAAAAAAGGSGGRGSG------------------------------------------------------------------------------------------------------------------------------------------------------------------------------------------------------------------------------------------------------------------------------------------------------------------------------------------------------------------------------------------------------------------------------------------------------------------------------------------------------------------------------------------------------------------------------------------------------------------------------------------------------------------------------------------------------------------------------------------------------------------------------------------------------------------------------------------------------------------------------------------------------------------------------------------------------------------------------------------------------------------------------------------------------------------------------------------------------------------------------------------------------------------------------------------------------------------------------------------------------------------------------------------------------------------------------------------------------------------------------------------------------------------------------------------------------------------------------------------------------------------------------------------------------------------------------------------------------------------------------------------------------------
>Ac.sel_Fib_repeats
SSAASAAAAAAAAAGSSEREYESERAAAAAAAAAAASAAGAAGSGGRGLGGHYGLDDGGYDSGSAAAAAAAAAAAAGSGGRGLGGLYGVGDGGYGPGSAAAAAAAAAAAAGAGGRGLGGLYGLGDGGYDSGSAAAGSSEREYESERAAAAAAAAAAASAAGAAGSGGRGLGGLYGLGDGGYDSGSAAAAAAAAAAAAGSGGRGLGGLYGVGDGGYGPGSAAAAAAAAAAAAGAGSRGLGGLYGLGDGGYDSGSAAAAAAAAAAAAGSGGRGLGGLYGVGDGVYGPGSAAAAAAAAAAAAGASGRGLGGLYGLDDGGYDSGSAAAAAAAAAAAAAGSGAARSGRYWGIDDGDYGSGSAAGAAGAAAAGSGAGRSGSYWGIDDGGYDSGSAAAAAAAAAAAAASSGAGRSGRYWGIDDGDYGSGSAAGAAGAAAAGSGAGRSGSYWGIDDGGYDSGSAAAAAAAAAAAAASSGAGRSGRYWGIDGGDYGSGSATGAAAGAAAAAGSAAGRSGRYWGLDDGDYGSGSAAGAAAAAAAAAGSGAGRSGRYWGIDDGDYGSGSAAGAAAAAAAAAGSSAGRSGRYWGLDDGDYGSGSAAGAAAAAAAGSGAGRSGRYWGLDDGDYGSGSATGAAAGAAAAAGSAAGRSGRYWGLDDGDYGSGSAAGAAAAAGSGAGRSGRYWGIDDGDYGSGSAAGAAAAAAAGSGAGRSGRYWGIDDGDYGSGSATGAAAGAAAAAGSAAGRSGRYWGLDDGDYGSGSAAGAAARAAGSGAGRSGRYWGIDDGDYGSGSAAGAAAAAAAAAGSSAGRSGRYWGLDDGDYGSGSAAGAAARAAGSGGRRLGDLYGLDDGGYDSGSASAAAAAAAAAAAGSGAGRSGRYWGLDDGDYGSGSAAGAAAAAAAAAGSGAGRSGRYWGLDDGDYGSGSAAGAAARAAGSGGRRLGDLYGLDDGGYDSGSAAAAAAAAAAAAAGSGAGRSGLYWGIDDGDYGSAAAAAAAPAA---------------------------------------------------------------------------------------------------------------------------------------------------------------------------------------------------------------------------------------------------------------------------------------------------------------------------------------------------------------------------------------------------------------------------------------------------------------------------------------------------------------------------------------------------------------------------------------------------------------------------------------------------------------------------------------------------------------------------------------------------------------------------------------------------------------------------------------------------------------------------------------------------------------------------------------------------------------------------------------------------------------------------------------------------------------------------------------------------------------------------------------------------------------------------------------------------------------------------------------------------------------------------------------------------------------------------------------------------------------------------------------------------------------------------------------------------------------------------------------------------------------------------------------------------------------------------------------------------------------------------------------------------------------------------------------------------------------------------
>R.new_Fib_repeats
GMNPDSAAAAAAASAAAAGSGSRGLGGFYGDGLLDGGYGSGSAAAAAAAAAAAAGSGSRGLGGYYGDGLLDGGYGSGSEAAAAAAAAAAASSGSRGIGGFYGDGLLDGGYGSGSAAAAAAAAAAAGSGSRGLGGFYGDGLLDGEYGSGSEAAAAAAAAAASSGSRGIGGFYGDGLLDGRYGSGSAAAAGSGSRGLGGFYGDGLLDGGYGSGSAAAAAAAAAAAGSGSRGIGGFYGDGLLDGRYGSGSAAAAAAAPAAGSGSRGLGGYYGDGLLDGGYDSELSAAAAAAAA----------------------------------------------------------------------------------------------------------------------------------------------------------------------------------------------------------------------------------------------------------------------------------------------------------------------------------------------------------------------------------------------------------------------------------------------------------------------------------------------------------------------------------------------------------------------------------------------------------------------------------------------------------------------------------------------------------------------------------------------------------------------------------------------------------------------------------------------------------------------------------------------------------------------------------------------------------------------------------------------------------------------------------------------------------------------------------------------------------------------------------------------------------------------------------------------------------------------------------------------------------------------------------------------------------------------------------------------------------------------------------------------------------------------------------------------------------------------------------------------------------------------------------------------------------------------------------------------------------------------------------------------------------------------------------------------------------------------------------------------------------------------------------------------------------------------------------------------------------------------------------------------------------------------------------------------------------------------------------------------------------------------------------------------------------------------------------------------------------------------------------------------------------------------------------------------------------------------------------------------------------------------------------------------------------------------------------------------------------------------------------------------------------------------------------------------------------
>S.cyn_Fib_repeats
AAAGGAGSGYGGGARGGYGHGYGSDGGAAAAAAAAAAAAAGGAGSGYGGGARRGYGHGYGSDGGAAAAAAAAAAAAAGGSGGGYGAGSAAAAAAAAAAAAGGAGGGYGGDGGAAAAAAAAAAAAAGGAGSGYGGGARGGYGHGYGSDGGAAAAAAAAAAAAAGGAGGGYGGGYGGGYGGDGGAAAAAAAAAAAAAGGAGSGYGGGSWHSYGSDSGAAAAAAAAAAAAAGGAGSGYGGGSRGGYGHGYVSDGGAAAAAAAAAAAAAGGAGGGYGGGYGGGYGGDGGAAAAAAAAAAAAAGGAGSGYGGGSWHSYGSDSGAAAAAAAAAGSGGGYGGDGGAAAAAAAAAAAAAGGAGSGYGGGARGGYGHGYGSDGGAAAAAAAAAAAAAGGAGSGYGGGSRGGYGHGYGSDGGAAAAAAAAAAAAAGGAGGGYGGGYGGDGGAAAAAAAAAAAAAGGSGSGYGGGSWHGYGSDSDAAAAAAAAASAAAGGAGSGYGGGYWQGYGSNSGAAAAAAAAAAAGGAGSGYGGGARGGYGHGYGSDSAAAAAAAAAAAAAGGAGGGAGRGAIGGYGGGYGSDNAAAAAAAAAAAAGGAGGDYGRGYGARSAAAAAAAAAASSGARGAVRVHETGDGFLLRGDYGSDSSAAAAAAAAAAAA------------------------------------------------------------------------------------------------------------------------------------------------------------------------------------------------------------------------------------------------------------------------------------------------------------------------------------------------------------------------------------------------------------------------------------------------------------------------------------------------------------------------------------------------------------------------------------------------------------------------------------------------------------------------------------------------------------------------------------------------------------------------------------------------------------------------------------------------------------------------------------------------------------------------------------------------------------------------------------------------------------------------------------------------------------------------------------------------------------------------------------------------------------------------------------------------------------------------------------------------------------------------------------------------------------------------------------------------------------------------------------------------------------------------------------------------------------------------------------------------------------------------------------------------------------------------------------------------------------------------------------------------------------------------------------------------------------------------------------------------------------------------------------------------------------------------------------------------------------------------------------------------------------------------------------------------------------------------------------------------------------------------------------------------------------------------------
