# Supplementary material for: Comparative transcriptome analyses on silk glands of six silkmoths imply the genetic basis of silk structure and coloration
Source: BMC Genomics. 2015 Mar 17;16(1):203. doi: 10.1186/s12864-015-1420-9 (PMC4372302; doi:10.1186/s12864-015-1420-9)
Supplement: Additional file 5: Data S3. — Alignment of deduced amino acid sequences of Sericins. [file 12864_2015_1420_MOESM5_ESM.txt]

>B.mor_sericin1
------------------------------------------------------------
------------------------------------------------------------
------------------------------------------------------------
------------------------------------------------------------
------------------------------------------------------------
------------------------------------------------------------
------------------------------------------------------------
------------------------------------------------------------
-----------------------------------------------------MRFVLCC
TLIALAALSVKAFGHHPGNRDTVEVKNRKYNAASSESSYLNKDNDSISAGARRAKSVEQS
QDKSKYTSGPEGVSYSGRSQNYKDSKQAYADYHNDPNGGSASAGQSRDTSLRERKVNYVS
DGQAVAASSDARDENRSAQQNAQANW---------------------NADGSYGVSADRS
GSASSRRRQANYYSDKDITAASKDDSRADSSRRSNAYYNRDSDGSESAGLSDRSASSSKN
DNVFVYRTKDSIGGQAKSSRSSHSQESDAYYNSSPDGSYNAGTRDSSTSNKKKASSTIYA
DKDQIRAANDRSSSKQLKQSSAQISSGPKGTSVSSKDRQYSNDKRSKSDAYVGRDGTVAY
SNKDSEKTSRQSNTNYADQNSVRSDSAASDQTSKSYDRGYSDKNIVAHSSGSRGSQNQKS
SSYRADKDGFSSSTNTEKSKFSSSNSVVETSDGASASRESSAEDTKSSNSNVQSDETGEE
EELFDVVSYQKIE-----------------------------------------------
---DGKPVIIMKVIPVEKSASQSSSSRSSQESASYSSSSSSSTLSEDSSEVDIDLGNLGW
WWNSDNKAQRAAGGATKSEASSS---------------------TQATTVSGADDSADSY
TWWWNPRRSSSSSSSASSSSSGSNVGGSSQSSGQSTSGSNARGHLGTVSSTGSTSNTDSS
SKSAGSRTSGGTSTYGYSSSHRGGSVSSTGSSSNTDSS----------------------
----TKNAGSSTSGGTSTYGYSSSHRGGSVSSTGSSSNTDSSTKSAGSSTSGGTSTYGYS
SRHRGG----------------SVSSTGSSSNTDSSTKNAGSRTSGGTSTYGYSSSHRGG
S-----------------------------VSSTGSSSNTDSSTKNAGSRTSGGTSTYGY
SSSHRGGSVSSTGSSSNTDSS---------------------------------------
--------------------TKNAGSRTSGGTSTYGYSSSHRGGSVSSTGSSSNTDSSTK
N------------------------------AGSSTSGGSSTYGYSSDSRDG--------
-------------------------SVSSTGSSSNTDASTDLAGSSTSGGSSTYGYSSDS
RDGSVSSTGSSSNTDASTDLAGSSTSGG--------------------------------
------------------------------------------------------------
------------------------------------------------------------
------------------------------------------------------------
------------------------------------------------------------
------------------------------------------------------------
------------------------------------------------------------
-----SSTYGYSSDSRDGSVSSTGSSSNTDASTDLTGSSTSGGSSTYGYSSDSRDG----
---------------------------------SVSSTGSSSNTDASTDLAGSSTSGGSS
TYGYSSSNRDGSVSATGSSSNTDAST----------------------------------
--------------------------------------------TEESTTSAGSSTEGYS
SSSHDGSVTSTDGSSTSGGASSSSASTAKSDAASSEDGFWWWNRRKSGSGHKSATVQSST
TDKTSTDSASSTDSTSSTSGASTTTSGSSSTSGGSSTSDASSTSSSVSRSHHSGVNRLLH
KPGQGKICLCFKNIFDIPYHLRKNIGV---------------------------------
------------------------------------------------------------
------------------------------------------------------------
------------------------------------------------------------
------------------------------------------------------------
------------------------------------------------------------
------------------------------------------------------------
------------------------------------------------------------
------------------------------------------------------------
------------------------------------------------------------
------------------------------------------------------------
------------------------------------------------------------
------------------------------------------------------------
------------------------------------------------------------
------------------------------------------------------------
------------------------------------------------------------
------------------------------------------------------------
----
>B.mor_sericin2
------------------------------------------------------------
------------------------MKIPYVLLFLVGVAVVNALPNPLFGGLVKSLSKKKQ
IFEDKFENLKENVGEKFENLKENVGEKVENLKENVGEKLENIKEKAGEKFENLKDNVGEK
FENLKDNVGDKLEAAKEKAGEIKKKLVDVGEDLKDELTEDKKIKISISKDEGLTLEKEGY
KSDYDRNEYEERGSEHQEDNDSDGSYSKGSEYEKYGEEEKYEERRTHDKFSIGKNGISAE
RTKSKRGERKEVEGEYEKDYERKENNGGSSEYSERERESLEKSKERYGEQSSKSFSLGKS
GLKKQDNSKSYSDKEESKLEKEKKYEKKTKINNERQLDEDENERRTVVGRDEQRQDDQSR
DDQSRDDQSQDEETGSDDSDKNRGKDTDDKYSETGTNKSSETKTGKRDGSKSGVTVEREK
SESNKKSREFENKEAESSTYRDKNRSVNSGSERKSSGKDEEYSEQNSSNKSFNDGDASAD
YQTKSKKVEKNSARDKKEKEKTDTRNSDGTYKTSEREKEQSSRVNQSKGSNSRDSSESDK
SGRKVNKETETYSDKDAQTSESERTQSKEKKNTAPKNKGKKGTSTETDGVTKNASKQKEK
VPKDGSKSSTNDSEGKQKNKDQSKGQ---------------------KNNQDGQDSSTNE
NSKKTDDNVAKKEEPNNQKREQKGKTRCGSRKTESSKAKEDRSKKSTTDKDQRDDKKDSS
SKNIDKPKDGSSSDKDSEKAKPNDRSPSHKDTEKAKPNDRSPSDKDTEKAKPNDSSPSHK
DTEKAKHNDRSPSDKDTEKAKPNDRSPSHKDTEKVKPNDRSPSHKDTEKVKPNDRSPSHK
DTEKAKPNDRSPSDKDTEKAKPNDRSPSHKDTEKVKPNDRSPSYKDTEKAKPNDRSPSDK
DTEKAKPNGRSPSDKDTEKAKPNDRSPSHKDTEKVKPNDRSPSHKDTEKAKPNDRSPSDR
DTEKAKPNDRS-------------------------------------------------
--PSDKDTEKAKPNGRSPSDKDTEKVKPNDRSPSHKDTEKAKPNDRSPSDKDTEKAKPND
RSPSDKDTEKAKPNDRSPSHKDTEKVK-----------------PNDRSPSYKDTEKAKP
NDRSPSDKDTEKAKPNGRSPSDKDTEKAKPNDRSPSHKDTEKVKPNDRSPSHKDTEKAKP
NDRSPSDRDTEKAKPNDRSPSDKDTEKAKPNGRSPSDKD---------------------
TEKVKPNDRSPSHKDTEKAKPNDRSPSDKDTEKAKPNDRSPSDKDTEKAKPNDRSPSHKD
TEKVKPNDRSPSYKDTEKAKPNDRSPSDKDTEKAKPNGRSPSDKDTEKAKPNDRSPSHKD
TEKVKPN----------------------DRSPSHKDTEKAKPNDRSPSDRDTEKAKPND
RSPSDKDTEKAKPNGRSPSDKDTEKVK---------------------------------
---------------PNDRSPSHKDTEKAKPNDRSPSDKDTEKAKPNDRSPSDKDTDKTF
DKN--------------------------IDNKRPKDGSSSDKNVEQERENYK-------
-----------------------SESSRNEFENQKSAHSRYEDNGGLKEKSSQSKNYGRD
EKYSEEKERSSTGKFGSNDSRARSTKAEEEHVRKS-------------------------
------------------------------------------------------------
------------------------------------------------------------
------------------------------------------------------------
------------------------------------------------------------
------------------------------------------------------------
---------------------------------------------------QEETHSEQR
EKTRSDGVTKYNDGDEHFDSDDTEKTKPNGRSPSHKDTEKAKPNDRSSSDKDTEKTFDKN
-------------------------------IDNKRPKDGSSSDKNVEQERENYKSESSR
NEFENQKSAHSRYEDNGGLKEKSSQS----------------------------------
-----------------------------------KNYGRDEKYSEEKERSSTGKSGSND
SRARSTKAEEEHVRKSQEETHSEQRGRTRSDGATTSNDNDKQYDSDDKNNSSTKHKKTVM
RSEQSDSSQNENSTSESKKFAKTDGSNKYEAESSSHKQQEARKQSNRVVEKSTDGDNEES
YRSESSSSSSSSSSSSRSSSSSTYTGSHDDSSEE--------------------------
------------------------------------------------------------
------------------------------------------------------------
------------------------------------------------------------
------------------------------------------------------------
------------------------------------------------------------
------------------------------------------------------------
------------------------------------------------------------
------------------------------------------------------------
------------------------------------------------------------
------------------------------------------------------------
------------------------------------------------------------
------------------------------------------------------------
------------------------------------------------------------
------------------------------------------------------------
------------------------------------------------------------
------------------------------------------------------------
----
>B.mor_sericin3
------------------------------------------------------------
------------------------------------------------------------
------------------------------------------------------------
------------------------------------------------------------
------------------------------------------------------------
------------------------------------------------------------
------------------------------------------------------------
------------------------------------------------------------
-----------------------MNCKVALFLIVAIVAVQALPCQESRPRRCGYRYGCGG
GRGRGSGVRRLDSGADDNQGRSCLVGGSAESNDEDSDDRLSVINNTEGHATSSSFDEQSS
SARQSSSSYQSQSYNKDSSSTNESSDGGSGSGRTGSAGENGENSDDSSGATKGNSSKSSS
SSQGQSASSSSSDEKSSQSSSNSSNN---------------------SKSSSQSSSSQNS
SGSKGSGSEESSNGGSGSGRTGSAGGTDEDSDDSSGATKGNSSKSSSSSQGQSASSSSSD
ENSSQSSSNSSNNSKSSSQSSSGQNSSGSKGSGSEESSNGGSGSGRNGSVGGTDEDSDDS
SGATKGNSSKSSSSSQGQSASSSSSDEKSSQSSSNSSNNSKSSSQSSSGQNSSGSKGSGS
EESSNGGSGSGRNGSAGGTDEDSDDSSGATKGNSSKSSSSSQGQSASSSSSDEKSSQSSS
NSSNNSKSSSQSSSGQNSSGSKGSGSEESSNGGSGSGRNGSAGGTDEDSDDSSGATKGNS
SK----------------------------------------------------------
---SSSSSQGQSASSSSSDEKSSQSSSNSSNNSKSSSQSSSGQNSSGSKGSGSEESSNGG
SGSGRTGSAGETDEDSDDSSGATKGNS-----------------SKSSSSSQGKSASSSS
SDEKSSQSSSNSSNNSKSSSQSSSSNNSSGSKGSGSEESSNGGSGSGRTGSAGGSDEDSD
DSSGATKGNSSKSSSSSQGQSASSSSSDEKSSQSNSNSSN--------------------
----NSKSSSQSSSSNNSSGSKGSGSEESSNGGSGSGRTGSAGGTDEDSDDSSGATKGNS
SKSSSS----------------SQGKSASSSSSDEKSSQSSSNSSNNSKSSSQSSSSKNS
SG----------------------------SKGSGSEESSNGGSGSGRTGSAGGTDEDSD
DSSGATKGNSSKSSSSSQGKSASSS-----------------------------------
-----------------SSDEKSSQSNSNSSNNSKSSSQSSSSKNSSGSKGSGSEESSNG
------------------------------GSGSGRTGSAGGTDEDSDDSSG--------
----------------------ATKGNSSKSSSSSQGKSASSSSSNEKSSQSSSNSSNNS
KSSSQSSSSKNSSGSKGSGSSESGDKKSSSRGSSG-------------------------
------------------------------------------------------------
------------------------------------------------------------
------------------------------------------------------------
------------------------------------------------------------
------------------------------------------------------------
-------------------------------------------------------DNSDD
DQTDSARSNSKRSTSSDASTKKSSSRKSSNHRSSRSQQAHSSSSKQAQSSSSQQAQ----
----------------------------------NSRSQQAHSSRSQQAHSSSSKQAQSS
SSKQAQSSSSKQAQSSSSKQAQSSSS----------------------------------
---------------------------------------------QQAQSSRSQQAHSSR
SQQAHSSSSKQAQSSSSKQAQSSSSKQAQSSSSKQAQSSSSQQAQSSRSQQAHSSRSETD
SKSSNSGGHSNHSSRTEQKSSAKAISSSEQSQNFSSSSQKSAEAADGSESTQSASEYSSS
QSKASSSFSASSASESSSLSSDVNFEEKTD------------------------------
------------------------------------------------------------
------------------------------------------------------------
------------------------------------------------------------
------------------------------------------------------------
------------------------------------------------------------
------------------------------------------------------------
------------------------------------------------------------
------------------------------------------------------------
------------------------------------------------------------
------------------------------------------------------------
------------------------------------------------------------
------------------------------------------------------------
------------------------------------------------------------
------------------------------------------------------------
------------------------------------------------------------
------------------------------------------------------------
----
>Unigene3413_A.per
------------------------------------------------------------
------------------------------------------------------------
------------------------------------------------------------
------------------------------------------------------------
------------------------------------------------------------
------------------------------------------------------------
------------------------------------------------------------
------------------------------------------------------------
------------------------------------------------------------
------------------------------------------------------------
------------------------------------------------------------
------------------------------------------------------------
------------------TYVSPFQDIDUIKSFKFDLNFTASHHYGGGQTQSRSSPANSA
SSHNEAHNARSGLSHSQSGSYGSSSTSGNSEDGTTKSNTYTGGSSDTYGRHGRSYSGTYG
DTSTNGNSRYGTTNSNTYTGGSSNTHGRHGHSYSGTYGSTDTNGNSEDGTTDSNTNTGGS
SDTYGRHGHSYSGTYGDTSTNGNSRYGSTNSNTYTGGSSNTHGRHGHSYSGTYGSTDTNG
NSEDGTTDSNTYTGGSSDTYGRHGHSYSGTNGDTSTNGNSRYGTTNSNTYSGGSSNAHGR
H-----------------------------------------------------------
-----GHSYSGTFGDTSTNGNSRYGTANSNTYSDGSSNTYGR-HGYGHSGTFGDTSTNGN
SRYGTANSNTYTSGSSNTHGRH----------------------GNSYSGTYGSTDINGN
SEHGTADTNTYTGGSSDIYGR-HGHSYSGSYGDTGTSANSRYGATNSNIYTGGSSYTHGR
HGHSYSGTYGDTSTDANSRDGTTKSNTNAGGSSYTHGR----------------------
----HGRSYSGTYGSTDTNGNSEDGTTDSNTYTGGSSDTYGRHGRSYSGSYGNTGNSANS
RYGTTN----------------GNTYAGGNSYTHGRHGHSYSGTYGSTDTSGNSEEGTTS
S-----------------------------DTYTGGNSDASGRNGQSRSGTYGGTGTSGN
SKNGATNSNTYNGGSSYTSGR---------------------------------------
----------------------HGASQSSSYGSTATSGNSKDGTTSSDTFTAGNSDASGR
-------------------------------NGQSQSGTYGGTGTRGNSKNG--------
------------------------ATNSNTYNGGSS-YTSGRNGASQSSSYGSTATSGNS
KDGTTSSDTFTAGNSDASGRNGQSQSGTYGGTGTSGNSKNGATNSNTYNGGSSYTSGRNG
ASQSSSYGSTATSGNSKDGTTSSDTFTAGNSDASGRNGQSQSGTYGGTGTSGNSKNGATN
SNTYNGGSSYTSGRHGASQSSSYGSTATSGNSKDGITSSDTFTAGNSDASGRNGQSQSGT
YGGTGTSGNSKNGATNSNTYNGGSSYTSGRHGESQSSSYGSTDTSGNSSDGTTSSDTFTA
GNSDASGRNGQSQSGTYGGTATSGNSKNGATNSNTYNGGSSYTSGRHGESQSSSYGSTDT
SGNSSDGTTSSDTFTAGNSDASGRNGQSQSGTYGGTGTSGNSKDGTTKSNTYNGGYSHTD
GRNGHSYSDSYGDSTTHGNSQEGTTDSSTRTGGSADTSDTVNHSQDGRSGISNASGNTDD
SGSSHSSGRIANSHSVSSRSSSSSSKKSEAQSANYVS-SASENNGEAGRSSQ--------
----------------------------------AVS-YSSNSASEEESASSSQQYSAVS
NSDNEDGSSKTAQSQKYASSSQSSSS----------------------------------
---------------------------------------------KKSAHSASNYHSGSI
NENSDGNNDSSNYQSISSSSS-EESSESHTESS-SYSSEN--------------------
------------------------------------------------------------
------------------------------------------------------------
------------------------------------------------------------
------------------------------------------------------------
------------------------------------------------------------
------------------------------------------------------------
------------------------------------------------------------
------------------------------------------------------------
------------------------------------------------------------
------------------------------------------------------------
------------------------------------------------------------
------------------------------------------------------------
------------------------------------------------------------
------------------------------------------------------------
------------------------------------------------------------
------------------------------------------------------------
------------------------------------------------------------
------------------------------------------------------------
----
>Unigene25306_A.per
------------------------------------------------------------
-----------------------------------------EYDVVDRAITDTRRDDTTV
STVYDETIIDDRKTVRDDRTTIEETTIIDERRPKHGGPKKPEPCKEQCICEMCTCGRHRC
PHNDVPEPLFDVEHTTSVVSAYKTDYDEKHVSRTTAVHHEDHLRLEGDFQEPERPKWQPA
ERPKQKKPEDNLKPEGDFEKRRPEEWRPGERAPVKKPEDNLKPEGDFERRRPDEWSPGDR
APVKRPQDNLRPEGDFEKRKPDEWRPGDRAPVRKPEDNLKPEGEFERRQPEDWRPGDREP
TRRPKDNLKPEGEFTTPEKETWRPAERQRPKKPEDNLRPEGDFETRKPDEWRPGDRAPVR
KPEDNLKPEGEFTTPEKERWQPAERPRQKKPQDNLKPEGEFETRKPETWQPGEREPVRRP
EDNLKPEGDFTTPKKEEWKPAERPKQKRPEGDFTTPKKEEWKPAERPKQKKPQDNLKPEG
EFETRKPETWQPGEREPVRRPEDNLKPEGDFTTPKKEEWKPAERPKQKRPEDNLKPEGDF
AKRKPEEFIPAEKAVVKKPEDNLRPEGEFTTRRTITDDYKLFVGERAEIIRCVDNIITEG
EFTDTTTSRTEFTVKPVERPKPVRRN---------------------TWTKIEGDMTTDT
TNKSEYVDFTDVVERTTMVARRTDNLIKEGEIEFITSNQKDYPEKITPVERSQRRRTWTK
EDFDKFYSTQDIQTITTTQDEFKTYEEINFRQTYTKPKDNLKPEGEFEDRQPEKWRPAER
PVQKRPKDNLKPEGEFEDRKPEEWRPAERPVQKRPQDNLRPEGEFESPKPEKWRPAERSK
AKKPEDNLRPEGEFEDRQPEEWRPAERPVQKRPKDNLKPEGEFEDRKPEEWRPAERPVQK
KPQDNLKPEGEFESPKPEKWRPAERPKAKKPEDNLRPEGEFEDRKPEEWRPAERPTQKRP
KD----------------------------------------------------------
NLKPEGEFEDRLPEEWRPADRPVQKKPQDNLKPEGEFESPKPEKWRPAERPKAKKPVDNL
RPEGEFEDRQPEEWRPAERPVQ----------------------KKPKDNLKPEGEFEDR
QPEEWRPAERPLQKKPKDNLKPEGEFEDRKPEEWRPAERPVQKRPQDNLRPEGEFESPKP
EKWRPAERPKAKKPEDNLRPEGEFEDRKPEEWRPAE------------------------
-----RPKAKKPEDNLRPEGEFEDRQPEEWRPAERPVQKKPKDNLKPEGEFEDRKPEEWR
PAERPVQKKPQ-----------DNLKPEGDFESPKPEKWRPAERPKAKKPEDNLRPEGEF
E-----------------------------DRQPEEWRPAERPVQKKPKDNLKPEGDFED
RRPEEWRPAERPVQKKPKDNLKPEG-----------------------------------
----------EFESPKPEKWRPAERPKAKKPEDNLRPEGEFEDRKPEEWRPAERPKAKKP
-----------------------------EDNLRPEGEFEDRQPEEWRP-----------
------------------------AERPVQKKPKDNLKPEGEFED---RRPEEWRPAERP
VQKKPKDNLKPEGEFEDRQPEEWRPAE---------------------------------
--------------------------------------------------------RPTQ
KKPKDNLKPEGEFESP-----------------------KPE------------------
------------------------------------------------------------
------------------------------------------------------------
------------------------------------------------------------
------------------------------------------------------------
------KWRPAERPKAKKPEDNLRPEGEFEDRITEEWRPAERPVQKKPQDNLKPEG----
-------------------------EFESPKPEKWRPADRPKAKKPEDNLRPEGEFEDRQ
PEEWRPAERPVQKKPKDNLKPEGEFE----------------------------------
--------------------------------------DRQPEEWRPAERPTQKKPKDNL
KPEGEFESPKPEKWRPAERPTQKKPKDNLKPEGEFESPKPEKWRPAERPKAKKPEDNLRP
EGEFEDRQP-----------------------------EEWRPAERPVQKKPKDNLKPEG
EFEDRRPEEWRPAERPVQI-----------------------------------------
------------------------------------------------------------
------------------------------------------------------------
------------------------------------------------------------
------------------------------------------------------------
------------------------------------------------------------
------------------------------------------------------------
------------------------------------------------------------
------------------------------------------------------------
------------------------------------------------------------
------------------------------------------------------------
------------------------------------------------------------
------------------------------------------------------------
------------------------------------------------------------
------------------------------------------------------------
------------------------------------------------------------
------------------------------------------------------------
----
>Unigene23495_A.yam
------------------------------------------------------------
------------------------------------------------------------
------------------------------------------------------------
------------------------------------------------------------
------------------------------------------------------------
------------------------------------------------------------
------------------------------------------------------------
------------------------------------------------------------
------------------------------------------------------------
------------------------------------------------------------
------------------------------------------------------------
------------------------------------------------------------
------------------------------------------------------------
-----------------------------------DGDSYYNSQEDYDSNQNSYEYYQND
DNDEIYSAGENSDSRLRQSDEYYRSDEDSLEGGSDNLEVVDSRGSNTYYHANENGVTEAS
NRNAYNTVNQDSNTYRVTEDEESQTADKYNSTNISNENNYRNVQNDGSLVDLSNKNDYSS
QNTDSSRYTSNNDGTSASRDTSGATNLDQQHSYLIVSPDGTVNSGAGRNQYANTNRGSTS
Y-----------------------------------------------------------
-------------------VSDKDGTSSSDDHSSATTSNQENSYTSSGPRGTVVGSNRNN
SSRVDSATSDQYHGTDGTIISN----------------------------SDTDSRRSQH
TDNHYSDDYATLGNSANRDTDKKTYNHYYTSPDVTSIESGSSNSTEGDYNSYYYDRDGRV
STRSGSDASSSKESNTFYSDKDKYVVSSSDVNSSAHND----------------------
--------NSFTSDGHETVSTQSADQSASDNESDVIVDSDGTRTYRSSNSQNSRSSSTST
TVDDDD----------------------SNANYPLPAPINPDETKYDMVTFETIEDGLPV
FT---------------------------VKFVPKGGSNSHTTSTSSDTRSSSTTSTTST
GSTPTTTSPSGTSPTPDNSGR---------------------------------------
----------------------TGSTIIAPYPGPHHGNGPHHGPGPHHHGTGPYHGTGPR
------------------------------------------------------------
-----------------------------SGPXPXPXHSHGSHSDSTSTTETSSSTSSTE
TSSTTDSAT---------------------------------------------------
------------------------------------------------------------
------------------------------------------------------------
------------------------------------------------------------
------------------------------------------------------------
------------------------------------------------------------
------------------------------------------------------------
------------------------------------------------------------
------------------------------------------------------------
------------------------------------------------------------
------------------------------------------------------------
------------------------------------------------------------
------------------------------------------------------------
------------------------------------------------------------
------------------------------------------------------------
------------------------------------------------------------
------------------------------------------------------------
------------------------------------------------------------
------------------------------------------------------------
------------------------------------------------------------
------------------------------------------------------------
------------------------------------------------------------
------------------------------------------------------------
------------------------------------------------------------
------------------------------------------------------------
------------------------------------------------------------
------------------------------------------------------------
------------------------------------------------------------
------------------------------------------------------------
------------------------------------------------------------
----
>Unigene10600_A.yam
------------------------------------------------------------
------------------------------------------------------------
------------------------------------------------------------
------------------------------------------------------------
------------------------------------------------------------
------------------------------------------------------------
------------------------------------------------------------
------------------------------------------------------------
------------------------------------------------------------
------------------------------------------------------------
-----------------------------------------------------DNIITEG
EFTDTTTSRTEFTVKPVERPKAVRRN---------------------TWTKIEGDMTTDT
TNKSEYVDFTDVVERTTMVARRTDNLIREGEIEFITSNQKDYTEKITPVERSQRRRTWTK
EDFDKFYSTQDLQTITTTQDEFKTYEEINLRQTYTKPKDNLKPEGEFEDRQPEEWRPAER
PVQKRPKDNLKPEGEFEDRKPEEWRPAERPVQKRPQDNLRPEGEFESPKPEKWRPAERPK
AKKPEDNLRPEGEFEDRQPEEWRPAERPVQKRPKDNLKPEGEFEDRKPEEWRPAERPVQK
KPQDNLKPEGEFESPKPEKWRPAERPKAKKPEDNLRPEGEFEDRKPEEWRPAERPTQKRP
KD----------------------------------------------------------
NLKPEGEFEDRLPEEWRPADRPIQKKPQDNLKPEGEFESPKPEKWRPAERPKAKKPVDNL
RPEGEFEDRQPEEWRPAERPVQ----------------------KKPKDNLKPEGEFEDR
QPEEWRPAERPIQKKPKDNLKPEGEFEDRKPEEWRPAERPVQKRPQDNLRPEGEFESPKP
EKWRPAERPKAKKPEDNLRPEGEFEDRKPEEWRPAERPVQKKPKDNLKPEGDFESPKPEK
WRPAERPKAKKPEDNLRPEGEFEDRQPEEWRPAERPVQKKPKDNLKPEGEFEDRRPEEWR
PAERPVQKKPK-----------DNLKPEGEFESPKPEKWRPAERPKAKRPEDNLRPEGEF
E-----------------------------DRKPEEWRPAERPKAKKPEDNLRPEGEFED
RQPEEWRPAERPVQKKPKDNLKPEG-----------------------------------
----------EFEDRRPEEWRPAERPVQKKPKDNLKPEGEFEDRQPEEWRPAERPTQKKP
-----------------------------KDNLKPEGEFESPKPEKWRP-----------
------------------------AERPKAKKPEDNLRPEGEFED---RITEEWRPAERP
GQKKPQDNLKPEGEFESPKPEKWRPAE---------------------------------
--------------------------------------------------------RPKA
KKPEDNLRPEGEFEDR-----------------------QPE------------------
------------------------------------------------------------
------------------------------------------------------------
------------------------------------------------------------
------------------------------------------------------------
------EWRPAERPVQKKPKDNLKPEGEFEDRKPEEWRPAERPVQKKPQDNLKSEG----
-------------------------EFESPKPEKWRPAERPKAKKPEDNLRPEGEFEDRQ
PKEWQPAERPTQKRPKDNLKPEGEFE----------------------------------
--------------------------------------DRQPEEWRPAERPVQKKPKDNL
KPEGEFEDRKPDEWRPAERPVQKRPQDNLRPEGEFESPKPEKWRPAERPKAKKPQDNLHP
EGEFEDRQP-----------------------------EEWRPAERPVQKKPKDNLKPEG
TFEETKX-----------------------------------------------------
------------------------------------------------------------
------------------------------------------------------------
------------------------------------------------------------
------------------------------------------------------------
------------------------------------------------------------
------------------------------------------------------------
------------------------------------------------------------
------------------------------------------------------------
------------------------------------------------------------
------------------------------------------------------------
------------------------------------------------------------
------------------------------------------------------------
------------------------------------------------------------
------------------------------------------------------------
------------------------------------------------------------
------------------------------------------------------------
----
>Unigene11042_A.yam
------------------------------------------------------------
------------------------------------------------------------
------------------------------------------------------------
------------------------------------------------------------
------------------------------------------------------------
------------------------------------------------------------
------------------------------------------------------------
------------------------------------------------------------
-----------------------------------------------------MYNGIGL
TTPRGSGTNGYVQRNWASVRKTKDTVNYRTEEEIAKLDSSSIKQPNQEILDHERKRKIEV
KCAELEDSLEDQGLPKDEIAARVAAFRAKLSETSSAEKDVPKDEFGRVAVRETHAVAEAQ
QEKNARLRDAFGISPRFVEGTSLDPE-----------------------RRAREHAQRYP
LVRTPSHEREDQDSHTTTKKKKKRSISPEAKKLKKKKSKKNKKEKQESSKKKKKRSKSTE
SDSSSSSDPAQESDTGSSEDERQKKKKKKKSSSKRRPSIERSSLESSPHKKSKTKQREHS
SEDKTNDVPYRRANQEQGDRKKSKKQDEVPVRRNSRRSEPDRNRAERSASRDERDSSTEY
RTRSYITKVDNRKQIRDSSREPSGRTKDIKRSHRETQHDSNSDLEEVQPIDRLEKRNKKQ
YRDNSSSPPPEKRRRRSSSQDYKKKDDSYYDKRDVAKTRNRNRRESSTRDDRKASRKSES
PD----------------------------------------------------------
-----YRKKKDDQHTRKDKETKSEKRNRSEDRYEDTSQKIREKDGRDESNRRRNRYQADR
SSEVRERSPAYKASKNKELPRK----------------------DAVKKYKSSRSERKSS
ISESESEPQKEKSAKTSKNKLKYHKNNSISPQNRERKSSSTVEQRRKRSLSQSSKRKRSP
SLEYRRKRSPTPEERRKRTPTPEYRKRKSPSPSYRKKK----------------------
----SPTSEYRRKRSLSVDSQRKRSPSQENRRKRSPSQENKRKKSPSPEHRRKKSSSPEM
RRKKSPS---------------RDIRSKRSPSEEIVRKRSLSQEYKKKGNSHIKSKVEKC
KP---------------------------VQKLIEGKPKDNRIQRKSRHRSTSPEEKVKR
KKSTSVSHSPSPRKRKELKSAESSN-----------------------------------
---------------------IKKSKRLSERRTSSPKERNKKSRNHEQESHADRSRSRSR
--------------------------------RKSRSTSSLSYSPARRSPER--------
-----------------------YRDIIEKLPEKDKRKYISPHSGFNSEKKKKKEAVESY
KPKVVCMRSSSSENDDSEDDFLRLDERVRQD-----------------------------
------------------------------------------------------------
------------------------------------------------------------
------------------------------------------------------------
------------------------------------------------------------
------------------------------------------------------------
------------------------------------------------------------
---ELDNREFSRLKEKLAQVAKATMEHKRDEEMNGPSTSNAQGDDVVRLVEESP------
----------------------------------NRPSVSPAIEKEETSAGCIEVKKDLE
KMESLQKSPQMIESSSPEVKKRKGSG----------------------------------
------------------------------------------TRRSWSRSTSRSRARSLS
LSRGKASRSQSRSRSHSRSSRSRSRSYSSSRGSRSSRSSSYSSRSSSRSSRSSSRSTRSS
RTMTGVYADYRRSSASRTRSRSRSRSPSIPRRAGSPSFLDRRRITRYSDTGDTGR-----
------------------------------------------------------------
------------------------------------------------------------
------------------------------------------------------------
------------------------------------------------------------
------------------------------------------------------------
------------------------------------------------------------
------------------------------------------------------------
------------------------------------------------------------
------------------------------------------------------------
------------------------------------------------------------
------------------------------------------------------------
------------------------------------------------------------
------------------------------------------------------------
------------------------------------------------------------
------------------------------------------------------------
------------------------------------------------------------
------------------------------------------------------------
----
>Unigene1892_A.ass
------------------------------------------------------------
------------------------------------------------------------
------------------------------------------------------------
------------------------------------------------------------
------------------------------------------------------------
------------------------------------------------------------
------------------------------------------------------------
------------------------------------------------------------
------------------------------------------------------------
------------------------------------------------------------
------------------------------------------------------------
------------------------------------------------------------
------------------------------------------------------------
-------------------------TSGNSEDGTTNSNTYTGGSSATYGRHGRSYSGTYG
STDTSGNSEDGTTNSNTYTGGSSDTYGRYGHSHSGSYGDTSTSANSRYGTTNSNTNSGGN
SYTHGRHGHSYSGTYGSTDTSGNSEDGTTNSNTYTGGSSTTYGRHGRSYSGTYGSTDTSG
NSEDGTTNSNTYTGGSSDTYGRHGRSHSGSYGDISTSANSRYGTTNSNTYTGGSSYTHGR
H-----------------------------------------------------------
-----GHSYSGTYGSTDTSGNSEDGTTNSNTHTGGSSATYGR-HGHSYSGTYGNTDTSGN
SEDGTTNSNTHTGGSSATYGRH----------------------GHSYSGSYGDTSTSAN
SRYGTTNSNTYTGGSSYTHGR-HGHSYSGTYGSTDTSGNSEDGTTTSDTYTGGSSSTSGS
NGQSQSGTYGGTSTSGNSRDGTTTSDTSKGGSSSTSGR----------------------
----SGQSQSGSYGGTSTSGNSRDETTTSDTYTGGSSATSGKSGQSRSGSYGGTSTSGNS
KDGTTT----------------SDTYTGGSSATSGKSGQSRSGSYGGTSTSGNSRDETTT
S-----------------------------DTYTGGSSATSGRSGQSQSGSYGGTSTSGN
SRDGTTTSDTYTGGSSATSSR---------------------------------------
----------------------SGQSQSGSYGGTSTSANSKDGTTNSKTYNGGYSHADGK
-------------------------------NGHSYSDTYGDTTTNGNSEDG--------
------------------------TTDSSTRSGGSA-DTSDTVNHSQDGRSDSTNASGN-
--GANSSG-HSSGRGRTSQRTSSS------------------------------------
------------------------------------------------------------
------------------------------------------------------------
------------------------------------------------------------
------------------------------------------------------------
------------------------------------------------------------
------------------------------------------------------------
-------------------ASSSSSKKSESHSSNYAS-SASENKGQSGRSSH--------
----------------------------------VAASYSSNSASEEQNSSSSKQYNAVS
SSGNEDGSSKAAQSQTYSSSSQSSSS----------------------------------
---------------------------------------------KKSAHSESSYYSDSS
NENGDSNNDSSSYESSSSSSS-EEKSESHTESSSTYSSEDVAYGSATQS-----------
------------------------------------------------------------
------------------------------------------------------------
------------------------------------------------------------
------------------------------------------------------------
------------------------------------------------------------
------------------------------------------------------------
------------------------------------------------------------
------------------------------------------------------------
------------------------------------------------------------
------------------------------------------------------------
------------------------------------------------------------
------------------------------------------------------------
------------------------------------------------------------
------------------------------------------------------------
------------------------------------------------------------
------------------------------------------------------------
------------------------------------------------------------
------------------------------------------------------------
----
>Unigene1490_A.ass
------------------------------------------------------------
------------------------------------------------------------
------------------------------------------------------------
------------------------------------------------------------
-RPKAKKPEDNLRPEGEFEDRQPEEWRPAERPIQKRPKDNLKPEGEFEDRKPEEWRPAER
PVQKKPQDNLKPEGEFESPKPEKWRPAERPKAKKPEDNLRPEGEFEDRQPEEWRPAERPI
QKRPKDNLKPEGEFEDRKPEEWRPAERPVQKKPQDNLKPEGEFESPKPEKWRPAERPKAK
KPVDNLRPEGEFEDRQPEEWQPAERPVQKRPKDNLKPEGEFEDRKPD-------------
---------------------------------------EWRPAERPVQKKPQDNLKPEG
EFESPKPEKWRPAERSKAKKPEDNLRPEGEFEDRQPEEWRPAERPIQKRPKDNLKPEGEF
EDRKPEEWRPAERPVQKKPQ---------------------------------DNLKPEG
EFESPKLE----KWRPAERPKAKKPE---------------------DNLRPEGEFEDRQ
PEE------WRPAER-PTQKRPKDNLKPEGEFE----DRK--PEEWRPAERPVQ-----K
KPQDNLKPEGEFE--SPKPEKWRPAE----RPKAKKPEDNLRPEGEFEDRQPEEWRPAER
PVQKRPKDNLKPEGEFEDRKPEEWRPAERPVQKKPQDNLKPEGEFESPKPEKWRPAERPK
AKKPEDNLRPEGEFEDRQPEEWRPAERPVQKRPKDNLKPEGEFEDRKPDEWRPADRPVQK
KPQDNLKPEGEFESPKPEKWRPAERPKAKKPVDNLRPEGEFEDRQPEEWRPAERPVQKKP
KDNLKPEGEFEDRQPEEWRPAERPIQKKPKDNLKPEGEFESPKPEKWRPAERPKAKKPED
NLRPEGEFEDRQPEEWRPAERPVQRKPKDNLKPEGEFEDRKPDEWRPAERPVQKKPQDNL
KPEGEFESPKPEQWRPAERPKA----------------------KKPEDNLRPEGDFEDR
QPEEWRPAERPTQKKPKDNLKPEGEFEDRQPEEWRPAERPVQKKPKDNLKPEGEFESPKP
EKWRPAERPKAKKPEDNLRPEGEFEDRQPQEWRPAE------------------------
-----RPTQKKPKDNLKPEGEFEDRQPEEWRPAERPVQKKPKDNLKPEGEFEDRQPEEWR
PAERPVQKKPK-----------DNLKPEGEFEDRKPDEWRPAERPIQKKPQDNLKPEGEF
ESPKPEKWRPAERPKAKKPEDNLRPEGEFEDRQPEEWRPAERPVQKRPKDNLKPEGKFEE
TKPDHWRPAERQIPIKPKDNLKPEGEFESP----------------KRDHWQPADRPIQK
KPQDNLKPEGDFETPKRDKWRPAERPEVKKPKDNLKTEGEFEKPKHEEWRPAERQTPKKP
QDNLKPEGKFERPEKPKVMPGERPVQKKPEDNLKPEGEMEVIRRTDYTATRGDRVDVVKH
EDHLRMEGTIDVHRSRDDYKRIEKTERTVIQKHEDNLRTEGEFVDLEIRNDYSATKGERA
PVVKPQDNLKPDGKFYKPEVVPSQPAEKRKPFKQVDNLTIERDT---TQKIERLDIIRRE
DNLKIEGEFVDMKQRNDYSSVTGERTSIIRHEDNLKMDGTMENIRTSDTYRVVKGQRVKL
TRREDNLKIEGVFEDHSRRNDYKVIKGEKTAIMYYPSNVKPEDDKKDKPKDEYDTPTKRV
PEKPEDVKELDDIEKSWNTKRTQVQKPDDKKPQDRNEPQYDRFNR---------------
------------------------------------------------------------
------------------------------------------------------------
-----------------------------------LHPNIPEDSPDQRHPKDMMKPEENI
DRHQRPKWASPQKPDEIKPKDQLYPDRNSYDTPKGQRQPGDTPAQVRPKDNLKPEG----
-------------------------DFDRPQKTKWTSSERPDQVKPKDNLHPEGDFYDKP
KAQWQPGDTPAQVRPKDNLKPEGDFDRPSRP-----------------------------
--------------KWTATERPDLVKTKDHSYPEDKSQNVPKGHGQTGESPVHVRPKDNL
KPEGNFDYPTKPKWQPGETPAQVRHKDNLKPEGDFDRPQRPTWTSSDRPEQVRPKDNLYP
DGDFYDRPKIDRQQGVITDQRLPKDTSREEGDIDHPSKQKWQPGDRRSPIKPKDNLYTEI
DKESRFPQRKTPEEPITQIKPDSQKKTPS---GPMHTKEGVQTNDDIIKHEGFKHHTNEV
IKKTIDSKVFSRQDDNVSSNIDIRRGTEIHHDDTTATTRRQTHVQQSHAEHFTSKQFHSG
SHIHHS-TTSDDAIQRTGSQTSINRVTSQDVNDRKRTEKPSDRTISR-VTDKNVIQKSDS
KIVKNVTSSTTKTIKQITEKKLRGGKWVTITRNVEIDVTDTGDRGVTSPHSVQPSIKGS-
PGDSVPRHQDSVDTTRRIISSENTTSSTDSSNTQHRNISSGKFIQKEVNNITHESRGSTH
RQLDTSNNHTHTSSEQSIQNKLVDHAVSQQRNQHSTSESHTQRSTGRTTITSATHSDNIN
SRVTQQSTSNNQDIKQLGTQTQRIVSSDHTGVNSSERHIVDNQTSHSTGSTTYITKGSHV
EHNISKSTQHVTNKNLSDSVTKTSIEFQRAMHGGDDYTSNVDKSTRGGHHKRTSDLISDA
SSTNSVLHRKGVSSNTEAQHSISTTAAAQRKSIGNLSERGEYISNSTHNTDRKSISSMHR
SSRENNNTVISQYSDSSDSRHNQTRRDGQSTVVMERQQRGSTRDNLQVGGEFYGHSEGRS
YGNFSRSDQTQRAERSERVERVERVQRVSRHGNTSHFVLGDDSSSYKREFTGHVHGICPA
TLIETPRTPYKHTRDSREHKFY--------------------------------------
------------------------------------------------------------
------------------------------------------------------------
------------------------------------------------------------
------------------------------------------------------------
------------------------------------------------------------
----
>Unigene11074_A.ass
------------------------------------------------------------
------------------------------------------------------------
------------------------------------------------------------
------------------------------------------------------------
------------------------------------------------------------
------------------------------------------------------------
------------------------------------------------------------
------------------------------------------------------------
------------------------------------------------------------
------------------------------------------------------------
------------------------------------------------------------
------------------------------------------------------------
--------------------------SHSHTNGEYGQSESASSGSTGSSGNSRRGTTTSN
TNQGSHSHTNGEYGQSESASSSSTGTSGDSNDGTTTSNTNQSSHSHTNSEYGQSGSASSG
STGTSGDSNDGTTTSNTNQSSHSHTNGEYGQSGSASSGSTSTSGNSRRGTTRSNTNQGSH
SHTNDEYGQSESASSGSTGSSGNSRCGTTTSNTNQGSHSHTNSEYGQSGSASSGSTSTSG
NSRRGTTRSNTNQGSHSHTNCEYGQSESASSGSTRTSGDSNDGTTTSNTNQSSHSHTNSE
Y-----------------------------------------------------------
-----GQSGSASSGSTSTSGDSNDGTTTSNTNQDSDSHTNSE-YGQSGSASSGSTSTSGN
SRRGTTRSNTNQGSHSHTNSEY----------------------GQSGSASSGSTSTSGN
SRRETTRSNTNQGSHSHTNGE-YGQSESASSGSTRTSGDSNDGTTTSNTNQSSHSHTNGE
YGQSGSASSGSTSTSGDSNYGTTRSNTNQGSHSHTNGE----------------------
----YGQSXSASSGSTRTSGDSNDGTTTSNTNQSSHSHTNGEYGQSESASSGSTGTSGDS
XXGTTT----------------SNTNQGSHSHTNGKYGQSESASSGSTRTSGDSNDGTTT
S-----------------------------NTNQSSHSHTNGEYGQSESASSGSTGTSGD
SKTGTTTSNTNQGSDSHTNGE---------------------------------------
----------------------YGQSESGSSGRTSTGGNSKTGTTTSDTNRSSHSHTNGK
-------------------------------HGQNESGSSGRTSTGGNSKTG--------
------------------------TTTSDTNQSSHS-HTYGKHGQNESGSSGRTITSGNS
KTGTTTSDTNQSSHSHTNGKHGQNESGSSGRTSTGGNSKTGTTTSDTNQSSHSHTNGKHG
QNESGSSGRTITSGNSKTGTTTSDTNQSSHSHTNGKHGQNESGSSGRTITGGNSKTGTTT
SDTNQSSYSHTNGKHGQNESGSSGRTSTSGNSKTGTTNSNNYNYGFSHADGKYGHSYSDS
YGDTSTTGNSKAGTTNSNTRSDGSANTSDIITHDLNQESGDTVIRGNGRDKTAKDN----
------------------------------------------------------------
------------------------------------------------------------
---------ADGSSDTSSKSGKSQKVDNDGTNSNDATTNSTTNNGDNVDTSDGTSAGGSS
DDGTSSNSKSRESESIFVSTSNSSSKKSQYRSTNYSS-SASENNGQNGLSSE--------
----------------------------------VASSYNSSSSAEEQNTSSSYQYNAAS
SSDDVDGGSKTAQSQVYSSN-ESSSS----------------------------------
---------------------------------------------KKSTQSASSYYSASS
DNNGDGHNYPSKYQSSSSSSSKEEQSESHS------------------------------
------------------------------------------------------------
------------------------------------------------------------
------------------------------------------------------------
------------------------------------------------------------
------------------------------------------------------------
------------------------------------------------------------
------------------------------------------------------------
------------------------------------------------------------
------------------------------------------------------------
------------------------------------------------------------
------------------------------------------------------------
------------------------------------------------------------
------------------------------------------------------------
------------------------------------------------------------
------------------------------------------------------------
------------------------------------------------------------
------------------------------------------------------------
------------------------------------------------------------
----
>Unigene3219_A.sel
------------------------------------------------------------
------------------------------------------------------------
----------SKPTSTSSSTTTSESLISSIINALTGNNGDSSSSTDCTDSTSGTNSTDSS
SST-----------DTSSTSSSSNDTSSSSDNTSNDSTSNSSTASSSDTSTNDTSTTDSS
SDTTTSSSAASSSDTSATDTGSTDSSSDTTTSSSASSSDTSATDTSSTDSSSDTTTSSSA
SSSDTSATDTSTTDSSSDTTSSSAASSSDTSATDTSSTDSSSDTNSTDSSSSTETSS---
--TSSSSSSDTSTTDTSTTDSSSDTTTSSSAASSSAASSSDTSTTDTGSTDSSSDTTTSS
SAASSSDASSTESSSSTETSSTSSSSSSNTSSTDTSSTDSSIDASSTDSSSSTETSSTSS
SSSSDTSTTDTSTTDSSSDTTTSSSASSSDTSATDTSTTDSSSDASST--------DNSS
STETSSTSSSSSSAASTTDTSTTDSSSDTTTSSSVASSSDTSTTDTSSTDSSSDTTSSSA
ASSSDTSATDTSSTDSSKDTTTSSAANSSDTSATDTSSTDSSSDTTSSSAASSSDTSTTD
TSSTDSSSDTTTSSSAASSSDTSATD---------------------TSSTDSTSDTTSS
SAASSNDTSATDTSSTDSSSDASSTSSSSSSAASSSDTSATDTSSTDSTSDTTSSSAASS
SDTSATDTGSTDSSSDTTSSSSASSSDTSATDTSSTDSSSAASSSDTS------TTDTSS
TDSSSDTTTSSSAASSSDTSTTDTSSTDSSSDTSTTDTSSTDSSIDASSTDSSSSTETSS
TSSSISSVASSSDTSATDTSSTDSSSDTSTTDTSSTDSSSDASCTDSSSSTETSSTSSSS
SSDTSTTDTSTTDSSSDTTTSSSAASSSDTSTTDTSSTDSSSDTSTTDTSSTDSSSDASS
TDSSSSTETSSTSSSS---------------------------------SSDTSTIDTSS
TDSSSDTTTSSSASSSDTSTTDTSSTDSSSDASSTESSSSTETSSTSSSSNSTTSSSASS
SDTSATDTSTTDSSSDTTSSSAASSSD-------------TSATDTSSTDSSSDTTTSSS
AASSSDTSTTDSSSTDSSSDTTSSSSASSSDTSATDTSSTDSSSDTTTSSSASSSDTSAT
DTSTTDSSSDTTSSSAASGSDTSATDTGSTDSSSDSPS----------------------
----SSSASSSDTSATDTSSTDSSSDTTSSNAASSSDTSATDTSSTDSSSDTTSSSSASS
SDTSATDTGSTDSS--------SDTSTTDTSSTDSSSDASSTDSSSSTETSSTSSSSSSA
T-----------------------------SSSDTSTTDTSTTDSSSDTTTSSSAASSSD
TSATDTGSTDSSSDTTTSSSAASSS-----------------------------------
------------------DTSSTDTSSTDSSSDASSTDSSSSTETSSTSSSSSSDTSTTD
-------------------------------TSTTDSSSDTTTSSSVASSSD--------
------------------------TSTTDTSSTDSSSDTTTSSS---ASSSDTSATDTSS
TDSSSDTSTTDTSSTDSSSDTTTSSS----------------------------------
------------------------------------------------------------
------------------------------------------------------------
------------------------------------------------------------
------------------------------------------------------------
------------------------------------------------------------
--------------------------------------------------------ASSS
DTSATDSSTTDSSSDTTSSSSASSTDTSATDTSSTDSSSDSTTSSSASSSD---------
----------------------------------TSATDTSSTDSSSDTTSSSASSSDTS
ATDTSTTDSSSDTTSSSAASTTDTTS----------------------------------
---------------------------------------------TDSSRDTITSSSAAS
SSDTSTTDTSSTDSSSDTSTTDTISTDSSSDASSTDSSSSTETS----------------
------------------------------------------------------------
------------------------------------------------------------
------------------------------------------------------------
------------------------------------------------------------
------------------------------------------------------------
------------------------------------------------------------
------------------------------------------------------------
------------------------------------------------------------
------------------------------------------------------------
------------------------------------------------------------
------------------------------------------------------------
------------------------------------------------------------
------------------------------------------------------------
------------------------------------------------------------
------------------------------------------------------------
------------------------------------------------------------
------------------------------------------------------------
------------------------------------------------------------
----
>Unigene2067_S.cyn
------------------------------------------------------------
------------------------------------------------------------
------------------------------------------------------------
------------------------------------------------------------
------------------------------------------------------------
------------------------------------------------------------
------------------------------------------------------------
------------------------------------------------------------
------------------------------------------------------------
------------------------------------------------------------
------------------------------------------------------------
------------------------------------------------------------
-------------------------------------GFDQSQSYSGSSTSAHNGHGSAQ
SNSYSGGSSSTSDGFGYSQTYGGSSASANNGHGSAUSNSYSAGSSSTS--DGYDYSQSYG
GSSASAYNGYGSTNSNSNSAGSSSANN--GYEYSQTYSGSSTSANNGHGSAQSNSYSAGS
SSTSDG--FDYSQTYGGSSASAHNAHGSTRSNSYSAGSSSTS--DGFNYSQTYSDSSASA
HNAHGSTRSNSYSAGSSSTS--DGFNYSQTYSDSAASANNGHGSRNSNSYSGGSSSSSGG
N-----------------------------------------------------------
-----GKSDSSSYGESSANSNNENGTNRSNSRAGSSSSNNSKKHSENHSSSESSSESSAN
SRKGSSSSNSNSGGSSSSSGGN----------------------GKSDSSSYGESNANSK
NENETTRSNSRTGSSSSNNSKKHSENHSSSESSSESSANSRKGSSSSNSNSGGSSSSSGG
N---HSSSESSSESSANSRNGSTNSNSNSAGSSSAN------------------------
----NGYEHSQTYSGSSTSANNGHGSAQSNSYSAGSSSTS--DGFDYSQTYGGSSASAHN
AHGSTR----------------SNSYSAGSSSTS--DGFNYSQTYSDSAASANNGHGRRN
S-----------------------------NSYSGGSSSSSGGNGKSDSSSFGESSANSN
NENGTNRSNSRAGSSSSNNSKKHSE-----------------------------------
------------------NHSSSESSSESSANSSESSANSRKGSSSSNSNSGGSSSSSGG
-------------------------------NGKSDSSSYGESNANSKNENE--------
------------------------TNRSNSRAGSSSSNNSKKHSENHSSSESSSESSANS
RKGSSSSNSNSGGSSSSSGGNSQSGSDNNDSASG--------------------------
------------------------------------------------------------
------------------------------------------------------------
------------------------------------------------------------
------------------------------------------------------------
------------------------------------------------------------
------------------------------------------------------------
----YNSGESYNSQSHSAKKSSSSSKKSQSQSTNQSN-GVSKHSGKGGSSNE--------
----------------------------------SSATHSSSSTEEEKSASSSYEYSSGS
KSKGGAGGSKSGETQSYESSSESSSS----------------------------------
---------------------------------------------KKSEESSSNSYKSST
VDNGDGFSSESSNSNYSSSSSSSESSESHSESSTSSTKISTDCUPAKSDAAIUDLKRQTD
LHFSTHPSIYTFNRKTSTGLPQRSPRRPGCATRTSCGWCTTHTASSSTRQPFENPLAPTG
IASTSSVTSPLPLQFGSSSGNVCYFGSS--------------------------------
------------------------------------------------------------
------------------------------------------------------------
------------------------------------------------------------
------------------------------------------------------------
------------------------------------------------------------
------------------------------------------------------------
------------------------------------------------------------
------------------------------------------------------------
------------------------------------------------------------
------------------------------------------------------------
------------------------------------------------------------
------------------------------------------------------------
------------------------------------------------------------
------------------------------------------------------------
------------------------------------------------------------
------------------------------------------------------------
----
>Unigene21589_S.cyn
------------------------------------------------------------
------------------------------------------------------------
------------------------------------------------------------
------------------------------------------------------------
------------------------------------------------------------
------------------------------------------------------------
------------------------------------------------------------
------------------------------------------------------------
------------------------------------------------------------
------------------------------------------------------------
------------------------------------------------------------
------------------------------------------------------------
------------------------------------------------------------
---------------------------------KVDPAKGDPAKGDPAKGDPDKVDPAKV
DPTKGDPAKVDPAKGDPAKGDPGKGDPAKGDPAKGDPTKGDPAKGDPVKGDPAKGDPAKG
DPAKVDPAKVDPTKGDPAKVDPTKGDPAKGDPAKGDPAKGDPAKGDPAKVDPAKVDPVKG
DPAKGDPVKEDPAKGDPVKGDPAKVDPAKVDPTKGDPAKGDPAKGDPAKGDPAKGDPAKV
D-----------------------------------------------------------
-----------------PVKGKSPKVDPAKGDPAKGDPGKGDPAKGDPAKGDPTKGDPAK
GDPVKGDPAKVDPSKGDPAKVD---------------------------PAKGDPAKGDP
AKEDPVKGDPAKGDPAKVDPAKVDPTKGDPAKVDPAIGDPAKGDPGKGDPAKVDP-----
------------------------------------------------------------
------AKVDPTKGDPAKVDPVKGDPAKGDPAKGDPAKVDPAKVDPTKGDPSKVDPAKGD
PAKGDP--------------------AKGDPAKVDPAKVDPTKGDPAKGDPAKEDPAKGD
P----------------------------TKRDPAKGDPAKGDLAKVDPAKVDPVKGDPA
KVDPSKGDPAKVDPAKGDPAK---------------------------------------
-----------------------GDPAKEDPVKGDPAKGDPAKVDPAKVDPTKGDPA---
------------------------------------------------------------
------------------------------------------------------------
------------------------------------------------------------
------------------------------------------------------------
------------------------------------------------------------
------------------------------------------------------------
------------------------------------------------------------
------------------------------------------------------------
------------------------------------------------------------
------------------------------------------------------------
------------------------------------------------------------
------------------------------------------------------------
------------------------------------------------------------
------------------------------------------------------------
------------------------------------------------------------
------------------------------------------------------------
------------------------------------------------------------
------------------------------------------------------------
------------------------------------------------------------
------------------------------------------------------------
------------------------------------------------------------
------------------------------------------------------------
------------------------------------------------------------
------------------------------------------------------------
------------------------------------------------------------
------------------------------------------------------------
------------------------------------------------------------
------------------------------------------------------------
------------------------------------------------------------
------------------------------------------------------------
------------------------------------------------------------
------------------------------------------------------------
----
>Unigene3473_R.new
------------------------------------------------------------
------------------------------------------------------------
------------------------------------------------------------
------------------------------------------------------------
------------------------------------------------------------
------------------------------------------------------------
------------------------------------------------------------
------------------------------------------------------------
------------------------------------------------------------
------------------------------------------------------------
------------------------------------------------------------
------------------------------------------------------------
----------------------------SLSADRTKSESTSISTSSNSKSTSESKTSSSS
FTDEETPYLPYYPGHGKIYPGHKPHPRIPIPIHPTPVHPYPGSSSTTGSSSSTGSTTSSS
SGTSSTAGSSSTTGSTTTKSYPGSQYGSGSYQGSSTTTGGSSTTGSSSTTGSTTTKSYPG
SQYGSGSYQGSPTTTGSSSTTGSSSATGSTT-NKSYPGSQYGSGSYQGSPTTTGSSSTTG
SSSTTDSTTTKSYPGSQYGSGSYQGSSTTTGSSSTTGSSSTTGSTTTKSYPGSQYGSGSY
Q-----------------------------------------------------------
---------------GSPTTTGRSSTTGSSSTTGSTTTKSHPGSQYGSGSYQGSPTTTGS
SSTTGSSSTTDSTT-TKSYPG----------------------------SQYGSGTYQGS
H--TTTGSSSTTGSSSATG---STTTKSYPGSQYGSGSYQGSSTTTGSSSTTGSSSTTGS
TTTKSHPGSQYGSGSYQGSPTTTESSSTTGSSSATGSTTTKSYPGSQYGSG---------
----SYQGFSTTTGSSSTTGSSSTTGSTT-TKSHPGSQYGSGSYQGSSTTTGSSSTTGSS
STTGSTTTKSHPGSHYGSGSYQGSPTTTGISSTTGSSSTTGS-TTTKSHPGSQYGSGSYQ
G-----------------------------SPTTTGSSSTTGSSSTTGSTTTKSYPGSQY
DSGSYQGSSTTTGSSSTTGSS---------------------------------------
--------------------SITGSTTTKSYPGSQYGSGSYQGSSTTTGSSSTTGSSTTT
-------------------------------KSYPGSQYGSGSYQGSSTXXX--------
------------------------XXXXXXXSSTTGSTTTKSHPGSQYGSGSYQGSPTTT
GSSSTTGSSSATGSTTNKSYPGSQYGSGSYQGSPT-------------------------
------------------------------------------------------------
------------------------------------------------------------
------------------------------------------------------------
------------------------------------------------------------
------------------------------------------------------------
------------------------------TTGRSSTTGSSSTTDSTTTKSYPGSQYDSG
SYQGSSTTTGSSSATGSSSTTGSTTTKSY-PGSQYGSGSYQGSSTTTGSSSTTGS-----
----------------------------------SSTTGSTTTKSHPESQHGSGSYQGSS
TTTGSSTPIGSKTASDSGTSSTTGSS----------------------------------
---------------------------------------------SITSSTTTGRYPGSY
SGPERHLGSHPSSGDHPGLYPDPEHYPGSQHGPGYHPIPYPGLDHHSGHHLGSYPNPGSP
PVPRYHPGSYPEPGNRPISHAGSRYRPGPHNGPGSYSGSTSTSRSLSTSESSTTSRSETM
STTDSSSSTGPTIVYDPKHRHGHRTGHRPNPYPRHYPGHYPGHRPRPRPRPHPGSHHGSG
PYLGSTSTTESSSTTDSTSNSSTGSSSTTDDSSSTTDSTKSETYPGQYPESTTTTGSSST
NGSTTTSPSETTSTTNSSSTSDSTTSENYPDTSNATGSSSTSGSTTTSLSETTSTADSSS
TTDSTTSETYPEQYPEPSPATGSSSTTGSTTTSHSETTSITDISSTSDSTTSENYPDSST
ATGSSSTSGSTTTSPSETTSTTDSSSTTDSTTCETYPGQYPESSITTGNSYTSGSTTTSP
SETTSTTDSSSTTDSTTSETYPEQYPVSSTTTGSSSTSGSTTTSPSETTSPTDSSSTTDS
TTSETYPEQYPESSTTTGSSTTTGSSSTTGSTTTSPFGTTSTTSSTSTTGS---------
------------------------------------------------------------
------------------------------------------------------------
------------------------------------------------------------
------------------------------------------------------------
------------------------------------------------------------
------------------------------------------------------------
------------------------------------------------------------
------------------------------------------------------------
------------------------------------------------------------
------------------------------------------------------------
----
>Unigene27222_R.new
DDFSQTVRYVTKIDKITDDSGDDRRPNKRPEGFDDVDRREITIIRDDKNVHRRDIKDTKN
TEEHIFDRKTTTDQYQTTYQTDYAHKKISTDWSPSHQAWASTLRSDTPSTTRPSTRASSP
GSRTFKSSTSSLRSSVSPDKTFRKPSSRGNSPSKVARSSPSRIVTDKYSSTHSTHSVTEV
KSTKHTGSDGRPPTGRSPTRPGYSPDRKLQDRQRPSASPEKRPYNYTQGPSASPERKPGH
KPTDTHPGSPIQSPEGTAGVRQSPDRKPGYQPTSVKPGDSIYTRTKSPQRLASDKQPDGH
STRASPSPDRKPGSRTPIDHRPSPSTDVIRTRSPSSSYYPDDTQKRSSVSPDRKPGYKPF
EEQSKTPIEKTPQRQSTSPDKKPGYMKPTASSLPTENLKSPTKPTLNTDFKSPVEVPETR
RPQGHTRISKVKEDHYKFINEETKINENTDKVDIKRSSKPVPDGSHPHEMSPSLIRKVPG
EVIPDTEKIPIKEPFIQPSEKITTYDDDEFELTTSVRTTRKKHDVIEDTTTHILKPKDAL
NLPHGRDTSPTKYGTYDKKTPDDLKDNSPEDTDRFHLEEENPPADIGIYNRKHPQDKDKD
HTPKDKDSPKSHPDREPSPTNYGTYDRKHPQGEVKDRTPKDKDSPKSHPDGEPSPTKYGS
YDRKHPHDEVKDRTPKEKDTSKSHPDREPSPTKYGTYDRKHPHDEVKDRTPKDKDSPKSH
PDREPSPTKYGTYDRKHPHDEVKDRTPKDKDSPKSYPDREPSPTKYGTYERKHLQGEFKD
RTPKDKDSPKSHPDREPSPTKYGSYDKKHPHDEVKDSTPKDKDSPKSHPDREPSPTKYGT
YDRKHPHDEVKDRTPKDKDTSKSHPDREPSPTKYGSYDRKHPQGEVKDRTPKDKDSPQSH
PDREPSPTKYGSYDRKQPHNEVKDRTPKDKDSPKSHPDREPSPTKYGSYERKHPQGEVKD
RTPKDKDSPKSHPDREPSPTKYGSYDRKHPHVEVKDRTPKDKDSPKSHPDREPSPTKYGS
YDKKHPQSEVKDRTPKDKDSPQSHPDREPSSTKCGSYDRKQPHDEVKDCTPKDKDSPKSH
PDREPSPTKYGSYERKHPQGEVKDRTPKDKESPKYHPDREPSPTKYGSYDRKHPHDEVKD
RTPKEKDSPKSPAKYGKKLPSNNNNSPKDTYKQHDKIITVIEGESIITTKESKDTKYDSL
TRREKITKKSPEQPTSPSKKAPRDSFSPVRSPTKDNKYKHTTDFLATERSTDEINKKTTT
KDHARQLVTPSSSPTRKPKPETEPSTGQSSPTTSVSGFVYFG------------------
----SPPREKTEVTDLDDREYNTESTATEIRKTCERPDTLDVSRTPSPSKIPCRSPSPEK
SITSPKDSLPRKSSLKKPAEPYQPSPTENPPSSFRVSPTDDQAYPHHKVVKKDRIEPEEQ
DEAPKPKPLLERRETYEDRCKKILGMVDIKESVTKQTTHKHEPQTKLDSPGILPCDSSVS
KDSSTCKERVIKKNTREITDFITHEKENIINTTSRQDVPYNGQPKTLRGGSPTKLQDIIT
LSKSVDNYDVKNLRESPEREPIHKLIEDKPSNKYTHPNKDSEETCESKITRDTQPDSISD
NNSLDMKHVAKQVSPTKPDINKPSDKNPKELFPSRPSLSPERKPGYTKTTTVTSKFTASS
IEDISEATTTTEEKKYSSTKPIDRPTRQSPKTKDDHTRSISPNKHVPKEDSPKRDISPTK
QTPSNDTPNKKHGNIYEQTSSSDKPEEIPGYMRTTASVTSKYDTYERDYIQDTVAIEKEQ
FPRKSAKSPSSGTLDDEEPRATIPSKQHRHPEDQSSERKPELEQPLSATKGAALKRPETT
TIREPSPTKSDKTPGYTKTKDVTITKHDKSTIADLNEITTSKTVRETYPKKSSQLPTQIY
PREDEPRNVSPSRSKNLGDGRSVTPEINQSPSTDDIPNKTPARRHPRESSPPGYMKTKTA
ISEKYDKVSSDYEKTTTLKTTEKKHSSTRTLESPTRLVDYTEYTSYPKDNLSARNRLSPE
RKPEHHQPSSPTPDSTTKRPGVRNLEDTSPTRTDKTSSYMKTTTTYSTKYDNVEDMEKIL
SSQTVDKQCPQPSVSPSQHIDPTKSTPEYPRTTSPSRSGYHKDSTPSRNSLSPERKPKHQ
RPTLTNRDDETQIPEDESRDNSSPTRKNPSYMKTTAAVTARHDANVSSKDIEETITSKTI
HKKLSINDDSPTDHIKEHPKTSSEYPGTISPLRPVYPEDSPPKRNSLSPERKPTYRSPSP
KQFISTKKPGDRFPEDSTSTIPEKSTGYTVEETLKFIITEKKPRLTESPTRQNAEFPKSD
YHRTKSPSRPYSYPDEKSPARDSISPERKPGCTDTPMNKRVNSCPKDTSPTRKDTIMKVT
NSLSRYDTTSTTEETISSKTINTKQTTSQSPTRESKEYPKSGPHYPREISPHTSRQPGQK
SPTRNSTSPERKPKHEPSDKLSHITSPSRPDKVPGYLKTTTSVQSKYDISTDNDNIVETV
KTTRKTTEKPEGSSTRHTIGYPKAAPEIPRPGSPSRPKHSEKSHPLNNYAPERKPGTGKP
KNESPIKPDKTSDNKKSSTYTKTKLTDEEETLTSKTIEKKHSSRPDSSPTSKISKDTSSK
LISGQTRTISPTKINPKGGSPLNKPILPQPSVTRDSPLKKPVMGDKHPKTSTPSKPKESK
SDYIQPTTFVTSQYDTTSEKDVVEYVTSEIIEHYPSSKSSTSPTRYASEEPIKPEHYNQP
EEPRQLRTPSPIKKITRVTEESTDFLMSEREQEVLHRVQKSLRKLSPERKNRSPSPEKSL
TKTTTSLHDLDTKKTIETQELITNDIMETTDEVIHVNAPYSKPKDEKLKEPKVTRKLHTV
SPIKKLGIQSPTKMEKSPESPTKSRSISPKKPFGERPQSPQVPKIASAKPKEQTPVYMTR
KATPATITTTKIEKAITMDVKKTIGTAKQNITKTTVKATASKFMSPTTKAEPEPKQVTTP
KGLKEYPKKDTDTKVTRTTNDTPLKSKKTSPQRMKSKPEIQVNDLSTTKTPKSGKEPQPK
FPSKPKSATSLNTSTDEDDIIIDVQQSKSSRENSPDRICPTPVNFSDDVGTPRFPDQVSE
PDDELRKRTYNTIHETESLVDDIVEICEDDELFVKRTNVKEISEHDESLLSVHDKVSKFT
NKIETVTKGKDTTAMFRDTEIKTHSDFPDQNLKSDECLLSVSEKVNKFAKGPRDTRDSKS
PSRRIVDEYDKHTIYQDDYTKLSVNDKAHLFVETAENIKTTKTKPAHRVERPDLSNVDES
LKSDDCLLSVSDKVNKFVKTAEQFFTEAHELDEKDKKIKEQHDKIMRQIVGDFDDEITET
TEYTEEVVTEDTDRVDRYSPDKCEEHPRMSTKVTTPSYPKGKEHNSPNLKATDRAPPVKI
TTLRSSEAVKKAKALFENIASTTHKTTETPKPTAKLTDIGVKKISKTDTRVVSQPTVENS
VSGVTDLDSEVDIVPQDHKEHRPHDTKHGSSPSRLTSQSPEAPRSKSPMRHTAATSTTKT
LVTK
>Unigene3233_A.per
------------------------------------------------------------
------------------------------------------------------------
------------------------------------------------------------
------------------------------------------------------------
------------------------------------------------------------
------------------------------------------------------------
------------------------------------------------------------
------------------------------------------------------------
------------------------------------------------------------
------------------------------------------------------------
------------------------------------------------------------
------------------------------------------------------------
-----------------------------------------------GQTQSRSSSADSA
FSHNEPHSARSGLSHSQSGSYGSSSTSGNSEDGTTKSNTYTGGSSDTYGRHGHSYSGTYG
DTSTGANARDGTTNSNTYNDGSSYTHGRHGRSYSGTYGGTNTNGNSEDGTTNSNTYRGGS
SDIYGRHGHSYSGTYGDTSTGANARDGTTNSNTYNDGSSYTYGRHGRSYSGTYGGTNTNG
NSEDGTTNSNTYRGGSSDIYGRHGHSYSGTYGDTSTGGNARDGTTNSNTYNDGSSYTHGR
H-----------------------------------------------------------
-----GRSYSGTYGGTNTNGNSEDGTTNSNTYRGGNSDIYGR-HGHSYSGTYGDTSTNGN
SRYGTTHSNTYTGGSSNTHGRH----------------------GHGYSGTFGDTSTNGN
SRYGTANSNTYTGGSSNTHGR-HGHSYSGTYGSTDTNGNSEDGTTDSNTYTGGSSDTYGR
HGHSYSGSYGDTGTSANSRYGATNSNTYTGGSSYTHGR----------------------
----HGRSYSGTYGSTDTNSNSEDGTTDSNTYRGGSSNTYGRHGHSYSGSYGNTGNSANS
RYGTTN----------------SNTYTGGSSYTRGRHGHSYSGTYGSTDTSGNSEEGTTS
S-----------------------------DTYTGGNSDASGRNGQSQSGTYGGTSTSGN
SNEGTTNSNNYNGGSSYTSGR---------------------------------------
----------------------HGESQSSSYGSTDTSGNSKDGTTSSDTYTGGNSDASGR
-------------------------------NGQSQSGTYGGTGTSGNSKKG--------
------------------------ATSSNIYNGGSS-YTRGRHGESQSSSYGSTDTSGNS
KDGTTSSDTYTGGDSNASGRNGQS------------------------------------
------------------------------------------------------------
------------------------------------------------------------
------------------------------------------------------------
------------------------------------------------------------
------------------------------------------------------------
------------------------------------------------------------
------------------------------------------------------------
------------------------------------------------------------
------------------------------------------------------------
------------------------------------------------------------
------------------------------------------------------------
------------------------------------------------------------
------------------------------------------------------------
------------------------------------------------------------
------------------------------------------------------------
------------------------------------------------------------
------------------------------------------------------------
------------------------------------------------------------
------------------------------------------------------------
------------------------------------------------------------
------------------------------------------------------------
------------------------------------------------------------
------------------------------------------------------------
------------------------------------------------------------
------------------------------------------------------------
------------------------------------------------------------
------------------------------------------------------------
------------------------------------------------------------
------------------------------------------------------------
----
>Unigene25271_A.per
------------------------------------------------------------
------------------------------------------------------------
------------------------------------------------------------
------------------------------------------------------------
------------------------------------------------------------
------------------------------------------------------------
------------------------------------------------------------
------------------------------------------------------------
------------------------------------------------------------
------------------------------------------------------------
------------------------------------------------------------
------------------------------------------------------------
------------------------------------------------------------
------------------------------------------------------------
------------------------------------------------------------
--------------------------------------SYTSDGHGESQSSSHGNSDTSG
NSEDGTTYSDTFTGGSSDTSGKNGRSGSDSFGGTKTSGNSRNGVTESKSKTGGGSDASGK
N-----------------------------------------------------------
-----GRSGSDSSGGTDTSGNSRNGVTESKSKTGGGSDASGK-NGQSGSDSSGGTNTSGN
SKKGVTDSESNTGGGSDTSGKN----------------------GRSGSDSFGGTDTNGN
SRNGVTESKSKTGGGSDASGK-NGRSGSDSSGGTDTSGNSRNGVTESKSKTGGGSDASGK
NGQSGSDSSGGTNTSGNSKKGVTDSESNTGGGSDASGK----------------------
----NGRSGSDSFGGTDTSGNSRNGVTESKSKTGGGSDTSGKNGQSGSDSSGGTDTSGNS
KKGVTD----------------SESNTGGGSDTSGKNGRSGSDRFGGTDTSGNSRHGVTE
S-----------------------------KSKTGGGSDASGKNGRSGSDSSGGTDTSGN
SRNGVTESKSKTGGGSDASGK---------------------------------------
----------------------NGRSGSDSSGGTDTSGNSRNGVTESKSKTGGGSDASGK
-------------------------------NGQSGSDSSGGTNTRG-------------
------------------------------------------------------------
------------------------------------------------------------
------------------------------------------------------------
------------------------------------------------------------
------------------------------------------------------------
------------------------------------------------------------
------------------------------------------------------------
------------------------------------------------------------
------------------------------------------------------------
------------------------------------------------------------
------------------------------------------------------------
------------------------------------------------------------
------------------------------------------------------------
------------------------------------------------------------
------------------------------------------------------------
------------------------------------------------------------
------------------------------------------------------------
------------------------------------------------------------
------------------------------------------------------------
------------------------------------------------------------
------------------------------------------------------------
------------------------------------------------------------
------------------------------------------------------------
------------------------------------------------------------
------------------------------------------------------------
------------------------------------------------------------
------------------------------------------------------------
------------------------------------------------------------
------------------------------------------------------------
------------------------------------------------------------
------------------------------------------------------------
----
>Unigene3639_A.sel
-----------------------------------------------------DKSSGTT
NSNTTSESNSSTSADTTSDATSESNSSTSSDTSSGTTSSDTTSESNSSTSADTTSDATSE
SNSSTSSDTTSDATSKSNSSTSSDTSSGTTSSDTTSKSNSSTSTDTSSGTTSSDNTSESS
SNTNANTSSGTTSFDTTSESNSSTSTETSSGTTSSDNTSESSSNTNADTSSGNTSSDATS
ESNSSTSTDTSSGTTSSDTTSESNSSTSTETLSGTTSSDTTSESNSSTSTDTSSGTTSSD
NTSESSSNTNADMSSGSSSTDITSESSSNTSKDTSSGTTSSDTTSESNSSTSTDTSSGTT
SSDATSESNSNTSTDTSSGTNSSDTTSESNSSTSTDTSSGTTSSETTSESNSSTSTDTSS
GTTSSNTTSESNSSTSTDTSTGTTSSDTTSESNSSTSTDTSSGTTSSDTTSESNSSTSTD
TSSGTTSSDATSESNSSTSTDTSSRTTSSDTTSESNSSTSTDTSXXTTXSDATSESNSST
STDTSSGTTSSDATSESNSSTSTDTSSGTTSSDTTSESNSSTSTDTSSGTTSSDTSSESN
SSTSTNTSSGTTSSDITSESNSSTSTDTSSGTTSSDTTSESNSSTSTNTSSGTTSSDTTS
ESNSSTSTDTSSGTTTSDAKSESNSS---------------------TSTDTSSGTTTSD
ATSESNNSTSTDTSSGTTSSDTTSESNSSTNTDTSSGTTSSDTTSESNSSTSTDTSSGTT
SSDTTSESNSSSSTDTSLGTTSSDATSESNSSTSTDTSSGTTTSDATSESNSSTRTDTSS
GTTSSDTTSESNSSTSTDTSSGTTSSDTTSESNSSTSTDTSSGTTSSDATSESNSSTSTD
TSSGTTSSDTTSESNSSTSTDTASGTTTSDATSESNSSTSTDTSXGTTSSDTTSESNSST
STDTSSGTTSSDTTSESNSSTSTDTSSGTTSSDATSVSNSSTSTDTSSGTTSSDTTSESN
SSTSTDTSSGTTSSDT---------------------------------TSESNSNTNSD
MSSGSSSTDITSESSSSTSTDTSSGTTSSDTTSESNSSTSTDTSSDTTTSDATSESNSST
STDTSTGTTSSDATSESNSSTSTDTSSGTTSSDTTSESNSSTSTDTSSGTTSSDTTSESN
SSSSTDTSLGTTSSDATSESNSSTSTDTSSGTTSSDTTSESNSSTSTDTSSGTTTSDATS
ESNSSISTDTSSGTTSSDTTSESNSSSSTDTSSGTTSS----------------------
----DAASESNSSTSTDTSSGTTSSDTTSESNSSTSTDTSSGTTTSDATSESNSSISTDT
SSGTTSSDTTSESN--------SSTSTDTSSGATSSDATSESNSSTSTDTSSGTTSSDAT
S-----------------------------ESNSSTSTDTSSGTTSSDTTSESNSSTSTD
TSSGTTSSDDTSESNSSTSTNTSSG-----------------------------------
------------------TTSSDTTSESNSSTSTDTSSGTTSSDATSESNSSTSTDTSSG
-------------------------------TTTSDATSESNSSTSTDTSSG--------
------------------------TTSSDTTSESNSSTSTDTSSGTTSSDTTSESNSSTS
TDTSSGTTTSDATSESSSNTSTDTSSGTTTSDAT--------------------------
------------------------------------------------------------
------------------------------------------------------------
------------------------------------------------------------
------------------------------------------------------------
------------------------------------------------------------
--------------------------------------------------------SESN
SSTSTDTSSGTTSSDTTSESNSSTSTDTSSGTTSSDTTSESNSSTSTDTSSGTTSSDTTS
ESNSSTSTYTSSGTTSSDATSESNSSTSTDTSSGTTTSDATSESNSSTSTDTSSGTTTSD
ATSESNSSTSADTTSDATSESNSSTS----------------------------------
---------------------------------------------ADTTSDATSESNSST
SADTTSDATSESNSSTSADTTSDATSESSSSTSTDTSSGSTTSDATSESNSRTSVDPTSD
ATSESNSSTSADTTSDATSESSSSTSADTTSDATSESNSSTSADTTSDATSESSSSTSTD
TSSCSTPSDATSESNSSTSVDTTSDAT---------------------------------
------------------------------------------------------------
------------------------------------------------------------
------------------------------------------------------------
------------------------------------------------------------
------------------------------------------------------------
------------------------------------------------------------
------------------------------------------------------------
------------------------------------------------------------
------------------------------------------------------------
------------------------------------------------------------
------------------------------------------------------------
------------------------------------------------------------
------------------------------------------------------------
------------------------------------------------------------
------------------------------------------------------------
------------------------------------------------------------
----
>Unigene3618_S.cyn
------------------------------------------------------------
------------------------------------------------------------
------------------------------------------------------------
------------------------------------------------------------
------------------------------------------------------------
------------------------------------------------------------
------------------------------------------------------------
------------------------------------------------------------
------------------------------------------------------------
------------------------------------------------------------
------------------------------------------------------------
------------------------------------------------------------
------------------------------------------------------------
----------------------------------------PVTTSTTESSSNTDSTTTSS
SENSSTSGSSSSTGSTTTGSYSGLYPGPGPHHGPGYYHGPGSHYGPVHYPVKTSTTESS-
SNTDSPTSSSSENSSTSSSTTGSTSSTGSHPGSHSGPGSHHGSGHYPQTTSTSGSSTSAG
STTTSSS-----------------------GTSSTSGSTSTSGSS---SHPGSHSGPGSH
H-----------------------------------------------------------
---------------GSGHYPQTTSTSGSSTSAGSTTTSSS-----GTSSTSGSTSTSGS
SSSTGSHSGPGSHHGPGHYPQT--------------------------TSTTGSSTSAGS
SNTSSSGTSSTSGSTSTSGSSSSTGSHSGPGSHHGPGHYPRTTSTTGSSTSAGS------
--------------------------SNTSSS----------------------------
-------GTSSTSGSTSTSGSSSSTGTHPGPHSGPGTHHGPGHYPQTTSTSGSSTSAGST
TTSSS-----------------------GTSSTSGSTSTSGSRSSTGSHPESHHGPGSHH
G-----------------------------SGHYPQTTSTSGSQTSAGSTTTSSS-----
------GTSSTSGSTSTSGSN---------------------------------------
--------------------SSTG-----THPGSYSSPGSHHGPGHYPQTTSTSGS----
------------------------------------------------------------
-------------------------------STSAGSTTTSSS-----------GTSSTS
GSTSTSGSR---------------------------------------------------
------------------------------------------------------------
------------------------------------------------------------
------------------------------------------------------------
------------------------------------------------------------
------------------------------------------------------------
------------------------------------------------------------
------------------SSTGSHPESHHGPGSHHGSGHYPQTTSTSG------------
------------------------------------------------------------
----SQTSAGSTTTSSSGASSTSGST----------------------------------
---------------------------------------------STSGST---------
------------------------------------------------------------
------------------------------------------------------------
------------------------------------------------------------
------------------------------------------------------------
------------------------------------------------------------
------------------------------------------------------------
------------------------------------------------------------
------------------------------------------------------------
------------------------------------------------------------
------------------------------------------------------------
------------------------------------------------------------
------------------------------------------------------------
------------------------------------------------------------
------------------------------------------------------------
------------------------------------------------------------
------------------------------------------------------------
------------------------------------------------------------
------------------------------------------------------------
------------------------------------------------------------
----
>Unigene3101_R.new
------------------------------------------------------------
------------------------------------------------------------
------------------------------------------------------------
------------------------------------------------------------
------------------------------------------------------------
------------------------------------------------------------
------------------------------------------------------------
------------------------------------------------------------
------------------------------------------------------------
------------------------------------------------------------
------------------------------------------------------------
------------------------------------------------------------
----------------------------------------------NNU----SKNN---
-----------------------------------ILKPFSGSSSTTGSSSSTGSTTSSS
SGTSSTAGSSSTTGSTTTKSYPGSQYGSGSYQGSSTTTGGSSTTGSSSTTGSTTTKSYPG
SQYGPGSYQGSSTTTGSSSTTGSSSTTGSTT-TKSYPGSQYGSGSYQGSSTTTGSPSTTG
STTASDS-----------------------GTSSTTGSSSTTGSTTTKSYPGSQYGSGSY
Q-----------------------------------------------------------
---------------GSSTTTGSSSTTGSSSTTGSTTTKSYPGSQYGSGSYQGSSTTTGS
SSTTGSSSTTGSTT-TKSYPG----------------------------SQYGSGSYQGS
S--TTTGSSSTTGRSSTTG---STTTKSYPGSQYGSGSYQGSSTTTGSTSTTG-------
--------------------------STTASD----------------------------
------------SGTSSTTGSSSTTGSFT-TKSYPGSQYGSGSYQGASTTTGSSSTIGST
TASDS-----------------------GTSSTTGSSSTTGS-TTTKSYPGSQYGSGSYQ
G-----------------------------SSTTTGSSSTTGSSSTTGSTTTESYPGSQY
GSGSYQGSSTTTGSSSTTGSS---------------------------------------
--------------------STTGSTTTKSYPGSQYGSGSYQGSSTTTGSSSTTGS----
------------------------------------------------------------
-------------------------------SSTTGSTTTKSHPGSQYGSGSYQGSPTTT
GSSSTTGSS---------------------------------------------------
------------------------------------------------------------
------------------------------------------------------------
------------------------------------------------------------
------------------------------------------------------------
------------------------------------------------------------
------------------------------------------------------------
------------------STTGSTTTKSY-PGSQYGSGSYQGSSTTTG------------
------------------------------------------------------------
----SSTPTGSKTASDSGTSSTTGSS----------------------------------
---------------------------------------------SITSSTTTGRFP---
------------------------------------------------------------
------------------------------------------------------------
------------------------------------------------------------
------------------------------------------------------------
------------------------------------------------------------
------------------------------------------------------------
------------------------------------------------------------
------------------------------------------------------------
------------------------------------------------------------
------------------------------------------------------------
------------------------------------------------------------
------------------------------------------------------------
------------------------------------------------------------
------------------------------------------------------------
------------------------------------------------------------
------------------------------------------------------------
------------------------------------------------------------
------------------------------------------------------------
------------------------------------------------------------
----
>Unigene3674_A.sel
------------------------------------------------------------
------------------------------------------------------------
------------------------------------------------------------
------------------------------------------------------------
--------------EGEFEDRQPEQWRPAERPVQKKPKDNLKPEGEFEDRKPEEWRPAER
PIQKKPQDNLKPEGEFESPKPEKWRPAERPKAKKPEDNLHPEGEFEDRQPAEWRPAERPV
QKKPKDNLKPEGEFEDRKPEEWRPAERPVQKKPQDNLKPEGEFESPKPEKWRPAERPKAK
KPEDNLRPEGDFEDRQPEEWKPAERPTQKRPKDNLKPEGEFEDRKPE-------------
---------------------------------------VWRAAERPKAKKPQDNLRPEG
EFEDRQPEEWRPAERPIQNKPKDNLRPEGEFEDRKPEEWRPAERPVQKKPQDNLKPEGEF
ESPKPEKWRPAERPKAKKPE---------------------------------DNLRPEG
EFEDRRPE----EWRPAERPVQKKPK---------------------DNLRPEGEFEDRK
PEE------WRPAER-PIQKKPQDNLKPEGEFE----DRK--PEEWRPAERPVQ-----N
KPKDNLKPEGEFE--SPKPEKWRPAE----RPKAKKPEDNLRPEGEFEDRQPEEWRPAER
PVQKKPKDNLKPEGEFEDRKPEEWRPAERPIQKKPQDNLKPEGEFESPKPEKWRPAERPK
AKKPEDNLRPEGEFEDRQPEQWRPAERPVQKKPKDNLKPEGEFEDRKPEEWRPAERPVQK
KPQDNLKPEGEFESPKPEKWRPAERPKAKKPEDNLRPEGEFEDRRPEEWRPAERPVQKKP
KD----------------------------------------------------------
NLRPEGEFEDRQPEEWIPAERPVQKKPKDNLKPEGEFEDRKPEEWRPAERPRPKKPQDNL
KPEGEFESPKPEKWRPAERPKA----------------------KKPEDNLRPEGEFEDR
QPEEWRPAERPTQKRPKDNLKPEGEFEDRHPEEWRPAERPIQKKPQDNLKPEGEFESPKP
EKWRPAERPKAKKPEDNLHPEGEFEDRQPEKWRPAE------------------------
-----RPVQKKPKDNLKPEGEFEDRKPEEWRPAERPTQKKPKDNLKPEGEFESPKPEKWR
PAERPKPKKPE-----------DNLRPEGDFEDRKPEEWRPAERPVQKKPKDNLKPEGEF
E-----------------------------DRKPEEWRPAERPKQKRPVDNLKPEGKFEE
TKPDHWRPAEKQTPIKPKDNLKPEG-----------------------------------
----------DFETPKRDDWRPAERPEVKKPKDNLKPEGEFEKPTHEEWHPAERQIPKKP
-----------------------------EDNLKPEGKMDVTRRTDYTATRGDRMDVVKH
EDHLRMEGTIDVHRSRDDYKRVEKTERTIIRKHEDNLRTEGEFVDLQIRNDYGATKGERA
PVVKPQDNLKPDGKFYKPEVVPSQPAEKRKPFKQVDNLTIERDTDLRKHKIERLDIIRRE
DNLKIEGEFIDMKQRNDYSTVTGERTSIIKHEDNLKMDGKMENIRTSDTYRVVKGQKVKL
TRREDNLKIEGVFEDHSRRNDYKVVKGEKTAILYYPNDLKPEDDFNDRPNDISETPVKRV
PEKPEDIRELDDSEKALKPKKTQMDKPGDKKPQDQNKPQYDSFNRY--------------
------------------------------------------------------------
------------------------------------------------------------
----------------------------------PKHPRKPADSLDQKRPKDIE-SEDNI
AVHDIRKGTPSQRPDEIKSKDQLYPDDNIYNTPKGQKQPGDTPAQVRPKDNLKPEGGFDH
PSKPKWQPGDTPAQVRPKDNLKPEGEFERPQKPKWTSSERPDQVKPKDNLHSDGVFYDRP
KTQWQPGDTPAQVRPKDNLRPEGDFDHPSKPKWQPGDTPSQVRPKDNLKPEG--------
------DFDRSQRSKWITSERSDQIISKDYSYSEDSFQDRPKSQWQPGETPAQVRPKDNL
RPEGDFDHPTKPKWQPGEIPAQVRPKDNLRPEGEFDRPQRPKWTSSDRPDQVRPKDNLYP
DGDFYDRSTSQRQQSDVPDQNRPKDSLPDNKDFG-PSRQKWQPGDRRSPIKPKDNLYTEY
D--SRSPTKKTPEELTTQMKSDGLKGTPSEKSGPMHSKESLQTNVNIIKHEGSTHHTNEV
VKKTIDSKVFSRQDDNISSNVEIRRGTEIRKDDNSETSRKETHVQQSHAEHFTSKQVHSG
SHIHHSTTTSDDVIHHTGSQTNINRITSQDINDRRRTEKAPDRIVSRSVTDKNVLQKSDS
KIIKNVTSSTTKTIKQITEKKLRGGKWVTVTRNVEVDVIDTGDRGVTSQRPLQPSVKEER
PEDRMPRSQDTIDNTRRIVSSERITSSTDNSNIQQRNISSDSLVQREIINNVHEARGSTH
RQLDTGNDQRHIASDQSIQNKLVDHAVSQQRHQQTTSESHTQRSTGKTIITSATHSNNVN
SQITQQSTSNNQDIKHLGTHTQRIVSSDHTGVNSGERSIIDNQTGRNIGSTTYITRGSHV
EHDTSNSTQHVTNKNLSDSVTKTSIEFQRAMHGGDDYSSSVDRSTRGGHHKRTSDLISDT
SSTNSVLHRKGVSSNTEAHHSISTTAAAQRKSIGNLSERGEYISNSTHNTDRKSISSMHR
STRDNN-TVISQHSDNSDSRRNQTRRDGQSTVIVERQQKGSSRDNLQVGGEFYGHSEARS
YGNFSRSQQSQRAERSERVERVERVQRVSRNGNTSHFVLGDDSSSYKREFTGHVHGICPA
TLIESPRTPYKHTRDSREHKFY--------------------------------------
------------------------------------------------------------
------------------------------------------------------------
------------------------------------------------------------
------------------------------------------------------------
------------------------------------------------------------
----
>Unigene13275_A.per
------------------------------------------------------------
------------------------------------------------------------
------------------------------------------------------------
------------------------------------------------------------
------------------------------------------------------------
------------------------------------------------------------
------------------------------------------------------------
------------------------------------------------------------
------------------------------------------------------------
------------------------------------------------------------
------------------------------------------------------------
------------------------------------------------------------
------------------------------------------------------------
------------------------------------------------------------
-----ETTTSSNGSSS------EYTSDDCSYDSSTT------------------------
----------------TDTSSSDDSS------TSSTSSSS-------SSSSNSSSSSSSS
SSDYST------------------------------STDSSTSSSNTDSTSTDSNSTASS
------------------------------------------------------------
---------------------DSSATDSSSNSSGSNTTTDSETTSTSNDS----------
-------SSTTDSSS--------------------------------STDSSSSSTSSSS
SSSSSEYSTSTDSSTSSSN---------------TDSTSTDSNS----------------
------------------------------------------------------------
-------TASPDSSATDSSSNSSGSNTTTD--------SETTTTSDDSSSTTDNSSSADS
S----------------------------TSSTSSSSSSSSSDFSTSMDSSTSSSN----
-------------------------------------TDSTSTDNSS-------------
-------STDSS------------------------------------------------
-----------------------DSSATDSSSNSSGSNTTTDSETTSTSNDSSS------
---------------------------------TTDSSS---------------------
-------------------------------STDSSS-SSTSSS---SSSSSSNSNYSTS
TDSSTSSSNTDSTSTDSSS-----------------------------------------
------------------------------------------------------------
------------------------------------------------------------
------------------------------------------------------------
------------------------------------------------------------
------------------------------------------------------------
------------------------------------------------------------
-----------TSQDSTLSDSPSTTADSETSNTSNDSNSE-HTSDDCSYDN---------
----------------------------------STTTDTSSSDDSS--TSSTSSSS---
----SSSSSSSSSSSSSSSSSQDFKS----------------------------------
---------------------------------------------NDVNKGNLVRVCTCV
YQN---IDSSSTDSTS---------TEGSSPASU--SS----------------------
------------------------------------------------------------
------------------------------------------------------------
------------------------------------------------------------
------------------------------------------------------------
------------------------------------------------------------
------------------------------------------------------------
------------------------------------------------------------
------------------------------------------------------------
------------------------------------------------------------
------------------------------------------------------------
------------------------------------------------------------
------------------------------------------------------------
------------------------------------------------------------
------------------------------------------------------------
------------------------------------------------------------
------------------------------------------------------------
------------------------------------------------------------
------------------------------------------------------------
----
>Unigene1738_S.cyn
------------------------------------------------------------
------------------------------------------------------------
------------------------------------------------------------
------------------------------------------------------------
------------------------------------------------------------
------------------------------------------------------------
------------------------------------------------------------
------------------------------------------------------------
------------------------------------------------------------
------------------------------------------------------------
------------------------------------------------------SNKKPD
EKKTDSENKGDDDKNEENKNDVQKHA---------------------EDHDRDDKKTNDN
SQKDSKNNKGDEEDKTIKKKEKEDKDEENMANNNNHKKSDDYKNTESEHIDKRDVLNRKY
NRKHVSHTGDHNKDHQNIDADNRKKGIKQNSHSSHPHNENQYKSYHTKDEFHDKHNGGNR
NEDCEKETHDTDSINKRNNQDDTKLKHGYKVSNVNNRIKDEVHKDKYNHIYDRISHRHGS
YEDTLTNSNKDDHHKGSKNNEFDDNNYGQKNKNSVNSEHYNEKAIHNTYNHKNEQLNDSY
HKSRSTKDNQNLGTKRKADDKSNDQENKESEYYVHKDYSHKYEHDKDNSHKNMDYRNKNH
SYNKG-------------------------------------------------------
---HAKPEYKKELENNATRQKNISDGSVKDDHHKINEENGHKNKDHSQHNSSHKKESNSY
KNDINSHENKQNNSEKDRHNNS---------------------HTVIEQNKDSDHKNKDH
HKKDSSDIEDMKKNENNQKNKETREVSDKEGIRYNNHKYGDRKKDISDTKDIENSRNTRK
NENSKNVLEISNTQNNYDKIQQGNSDDNSSIDSEENSE----------------------
----ECICNENYKHNPKHTKSSDASSTTSSTSSETDSNASPAQAAAKTASETSASRASSS
TKSKSQ----------------TTSDTTASSATSSTSSQAHSNASSEQTTANTTSKTSAS
G----------------------------ASSSTKSTSQTTSGTTTSSATSSTSSEADSN
VSSAQTATKTASETSASGASS---------------------------------------
----------------------STKSTSQTTSDTTASSATSSTSSQADSNASSEQTTANT
---------------------------------TSETSASGASSSTKSTSQR--------
--------------------------TSHTTSSGSTSSSSSEADSNASSAQTATKTASET
SASSATSYTKSTSKTTSSGSISSSSSKADSN-----------------------------
------------------------------------------------------------
------------------------------------------------------------
------------------------------------------------------------
------------------------------------------------------------
------------------------------------------------------------
------------------------------------------------------------
---ASSEQNAAKSTSVTSASGASASTKSTSQRTSDTTSSASNSSSSSEEDSN--------
----------------------------------ASSEQTTANTTSETSASGASSSTKST
SQTTSGTTTSSATSSSSSEEDSNASS----------------------------------
---------------------------------------------EQTTVNTTSETSASG
ASSSTKSTSQTTSGTTTSSATSSTSSDADSNASSAQTT----------------------
------------------------------------------------------------
------------------------------------------------------------
------------------------------------------------------------
------------------------------------------------------------
------------------------------------------------------------
------------------------------------------------------------
------------------------------------------------------------
------------------------------------------------------------
------------------------------------------------------------
------------------------------------------------------------
------------------------------------------------------------
------------------------------------------------------------
------------------------------------------------------------
------------------------------------------------------------
------------------------------------------------------------
------------------------------------------------------------
------------------------------------------------------------
------------------------------------------------------------
----
>Unigene12767_R.new
------------------------------------------------------------
------------------------------------------------------------
------------------------------------------------------------
------------------------------------------------------------
------------------------------------------------------------
------------------------------------------------------------
------------------------------------------------------------
------------------------------------------------------------
------------------------------------------------------------
------------------------------------------------------------
------------------------------------------------------------
------------------------------------------------------------
------------------------------------------------------------
---------------------------------TASPRRYCGGYSEK-----KSYSANSA
KR----------SNEEEYSDKRSLNEREYDSDYR--------SGKRYYTATD--------
--------QSQSRSYGETSTSANSNKGTSYSDTAVGSSSTTRGKNGQSESGSYGETSTSA
NSNKGTSYSDTAVGSSSTTRGKNGQSESESYGETSTSAKRSNEEEYSDKRSLNEREYDSD
YRRGNRYYTAT-------------------------------------------------
-----DQSQSRSYGETSTSANSNKGTSYSDTAVGSSSKTRGK-NGQSESESYGKTSTSAK
RSNEEEYSDKRSLNERDYDSDYRSGNR------------YYTATDQSQSRSYGETSTSAN
SNKGTSYSDTAVGSSSTTRGK-NGQSESGSYGETSTSANSNKGTSYSDTAVGSSSTTRGK
NGQSESGSYGETSTSANSNKGTSYSDTAVGSSSTTRGK----------------------
----NGQSESGSYGETSTSANSNKGTSYSDTAVGSSSTTRGKNGQSESGSYGETSTSANS
NKGTSY----------------SDTAVGSSSTTRGKNGQSESGSYGETSTSANSNKGTSY
S-----------------------------DTAVGSSSTTRGKNGQSESGSYGETSTSAN
SNKGTSYSDTAVGSSSTTRGK---------------------------------------
----------------------NGQSESGSYGETSTSANSNKGISYSDTAVGSSSTTRGK
-------------------------------NGQSESESYGATSTSANSNKG--------
------------------------TSYSDTAVGSSS-TTSD----------GSTNDSGS-
---GYRSGTDQYSQSYTEN-----------------------------------------
------------------------------------------------------------
------------------------------------------------------------
------------------------------------------------------------
------------------------------------------------------------
------------------------------------------------------------
------------------------------------------------------------
-------------------ASSSSSKKSSSQSVNYAGNYASENNGQDSLSNT--------
----------------------------------VAASYSSSSSEEEQSASNSYQYNAAS
ISENDAGGSGSAQRQSYASS-SSSSS----------------------------------
---------------------------------------------KKSEQSASSTYSGFT
SKNDDGNINSSGFSSGSSFSS-EQESESQSESSSFTSQSS--------------------
------------------------------------------------------------
------------------------------------------------------------
------------------------------------------------------------
------------------------------------------------------------
------------------------------------------------------------
------------------------------------------------------------
------------------------------------------------------------
------------------------------------------------------------
------------------------------------------------------------
------------------------------------------------------------
------------------------------------------------------------
------------------------------------------------------------
------------------------------------------------------------
------------------------------------------------------------
------------------------------------------------------------
------------------------------------------------------------
------------------------------------------------------------
------------------------------------------------------------
----
